# Supplementary material for: Physiological DNA damage promotes functional endoreplication of mammary gland alveolar cells during lactation
Source: Nat Commun. 2024 Apr 17;15:3288. doi: 10.1038/s41467-024-47668-9 (PMC11021458; doi:10.1038/s41467-024-47668-9)
Supplement: Supplementary file 4 — Source Data [file 41467_2024_47668_MOESM4_ESM.xlsx]

## Sheet: Figure 1
Figure 1
f		Nulliparous			PD17			LD2			LD5				h	n=1							n=2							n=3
		n=1	n=2	n=3	n=1	n=2	n=3	n=1	n=2	n=3	n=1	n=2	n=3			4C			>4C				4C			>4C				4C			>4C
	2C	93.8469	92.0024	87.2627	74.7878	79.4154	77.7732	64.1566	62.3538	68.2002	28.6865	39.804	35.3082			Picture #	Mono	Bi	Picture #	Mono	Bi		Picture #	Mono	Bi	Picture #	Mono	Bi		Picture #	Mono	Bi	Picture #	Mono	Bi
	S	0.650325	0.320706	0.724638	3.23515	1.71709	2.41686	3.6747	4.38409	3.92177	2.36537	0.490049	1.05725			46	4	4	55	1	3		97	9	18	108	2	1		284	2	3	271	6	3
	4C	4.29215	6.21367	9.79792	17.5736	14.1047	14.873	23.996	22.2765	19.6595	47.6095	37.4037	48.9727			47	1	5	56	1	1		98	5	13	109	5	3		285	4	6	272	5	4
	>4C	1.21061	1.46322	2.21474	4.40339	4.76288	4.937	8.17269	10.9857	8.21848	21.3387	22.3022	14.6619			48	0	10	57	1	4		99	7	18	110	2	2		286	3	3	273	3	2
																49	2	4	58	2	1		100	14	17	111	4	1		287	5	12	274	3	3
		2C		S		4C		> 4C								50	2	3	59	0	1		101	5	17	112	8	3		288	2	2	275	1	4
	One-Way ANOVA w/ Tukey's multiple comparisons test	Summary	Adjusted P Value	Summary	Adjusted P Value	Summary	Adjusted P Value	Summary	Adjusted P Value							51	2	3	60	1	1		102	13	19	113	3	4		289	3	2	276	4	3
	Nulliparous vs. PD17.5	**	0.0094	*	0.0297	ns	0.0803	ns	0.396							52	0	3	61	2	7		103	6	20	114	6	3		290	2	4	278	1	0
	Nulliparous vs. LD2	***	0.0001	***	0.0009	**	0.0047	*	0.015							53	2	3	62	1	2		104	8	12	115	6	6		291	6	10	279	4	3
	Nulliparous vs. LD5	****	<0.0001	ns	0.5343	****	<0.0001	****	<0.0001							Total	13	35	63	0	2		105	12	13	116	5	4		292	9	8	280	1	1
	PD17.5 vs. LD2	*	0.0162	ns	0.0759	ns	0.2265	ns	0.1527							%	27.0833	72.9167	64	1	2		107	3	21	118	7	7		293	3	6	281	6	3
	PD17.5 vs. LD5	****	<0.0001	ns	0.2087	****	<0.0001	***	0.0002										65	2	2		Total	82	168	120	5	4		294	1	3	282	5	3
	LD2 vs. LD5	****	<0.0001	**	0.0042	***	0.0003	**	0.0022										66	2	2		%	32.8	67.2	Total	53	38		Total	40	59	Total	39	29
																			67	0	1					%	58.2418	41.7582		%	40.404	59.596	%	57.3529	42.6471
																			69	2	3
																			70	2	2
																			71	1	1
																			72	1	1
																			73	0	1
																			74	0	3
																			75	2	10
																			76	1	3
																			78	1	3
																			Total	24	56
																			%	30	70
																Student's t-test (unpaired, two-tailed)		P value	P value summary
																Mononucleated vs Binucleated 4C		0.0502	ns
																Mononucleated vs Binucleated > 4C		0.8887	ns

## Sheet: Figure 2
Figure 2
a	HC11 DIP3 n=1									b											c		Actin	CycE	CycB	CycE/CycB	Average Nulliparous	Fold change		d		HC11 6h							e		HC11 DIP3							f
	4C				> 4C																	Null 1	330.556	6765.65	7672.43	0.881813	0.935141	0.942974				DMSO			Ro-3306 5uM						DMSO			Ro-3306 5uM
	Picture #	Mono	Bi	Multi	Picture #	Mono	Bi	Multi														PD10 1	959.698	8917.48	4924.58	1.81081		1.9364				n=1	n=2	n=3	n=1	n=2	n=3				n=1	n=2	n=3	n=1	n=2	n=3
	Snap 22	17	1	0	Snap 844	20	4	2														PD15 1	2114.23	125.77	551.042	0.22824		0.244071			2C	44.3	49.6	48	9.23	9.37	9.66			2C	83.3	81.9	74	12.5	9.43	10.7			Gapdh (Cq)
	Snap 23	7	0	0	Snap 845	32	5	3														PD18 1	4367.11	789.828	433.749	1.82093		1.94723			S	28.2	28.6	29	30.8	31.2	30.3			S	3.77	3.6	3.52	5.9	5.9	4.61			Csn2 (Cq)
	Snap 24	8	2	0	Snap 846	17	4	1														LD2 1	7226.77	13535.7	3227.06	4.19444		4.48536			4C	24.6	19.2	20.4	56.7	56.5	57.3			4C	3.93	3.63	3.86	10.5	8.46	9.2			△Cq Csn2
	Snap 25	12	1	0	Snap 847	36	3	2																							>4C	1.51	1.26	1.23	3.6	3.58	3.37			>4C	7.84	9.6	17	70.5	75.7	74.1
	Snap 26	23	6	0	Snap 848	9	2	1														Null 2	521.506	5121.48	5797.89	0.883334		0.944601																					Student's t-test (unpaired, two-tailed)
	Snap 27	15	4	0	Snap 849	22	2	2														PD10 2	6845.06	2067.53	834.042	2.47892		2.65086			Student's t-test (unpaired, two-tailed)		P value	P value summary						Student's t-test (unpaired, two-tailed)		P value	P value summary						DMSO vs Ro-3306
	Snap 28	17	2	0	Snap 850	9	0	3														PD15 2	2062.99	2412.41	6321.02	0.381648		0.408118			DMSO vs Ro-3306 2C		<0.0001	****						DMSO vs Ro-3306 2C		<0.0001	****
	Snap 29	8	0	0	Snap 851	11	3	1														PD18 2	6302.11	389.536	371.092	1.0497		1.12251			DMSO vs Ro-3306 S		0.0034	**						DMSO vs Ro-3306 S		0.0135	*
	Snap 30	11	2	0	Snap 852	13	1	1														LD2 2	8084.65	14443.4	5774.16	2.50138		2.67487			DMSO vs Ro-3306 4C		<0.0001	****						DMSO vs Ro-3306 4C		0.0008	***
	Total	118	18	0	Snap 853	10	3	1																							DMSO vs Ro-3306 >4C		<0.0001	****						DMSO vs Ro-3306 >4C		<0.0001	****
	%	86.7647	13.2353	0	Snap 854	16	1	2														Null 3	7962.84	39242.4	37723.1	1.04027		1.11243
					Total	195	28	19														PD10 3	8543.77	29502.8	21501	1.37216		1.46733
					%	80.5785	11.5702	7.85124														PD15 3	8009.89	3890.15	13310.1	0.292272		0.312543
																						PD18 3	6014.35	30588.6	13804.3	2.21588		2.36957
	HC11 DIP3 n=2																					LD2 3	8789.84	49588.6	19627.7	2.52646		2.70169
	4C				> 4C
	Picture #	Mono	Bi	Multi	Picture #	Mono	Bi	Multi														One-Way ANOVA w/ Tukey's multiple comparisons test	Summary	Adjusted P Value
	Snap 31	7	1	0	Snap 855	12	3	1														Null 1 vs. PD10 1	ns	0.3109
	Snap 32	4	1	0	Snap 856	4	4	3														Null 1 vs. PD15 1	ns	0.6604
	Snap 33	9	1	0	Snap 857	5	0	1														Null 1 vs. PD18 1	ns	0.5087
	Snap 34	5	1	0	Snap 858	17	5	1														Null 1 vs. LD2 1	**	0.0067
	Snap 35	7	1	0	Snap 859	10	3	1														PD10 1 vs. PD15 1	*	0.0412
	Snap 36	7	1	0	Snap 860	23	3	2														PD10 1 vs. PD18 1	ns	0.9929
	Total	39	6	0	Snap 861	4	0	0														PD10 1 vs. LD2 1	ns	0.1535
	%	86.6667	13.3333	0	Total	75	18	9														PD15 1 vs. PD18 1	ns	0.0781
					%	73.5294	17.6471	8.82353														PD15 1 vs. LD2 1	**	0.001
																						PD18 1 vs. LD2 1	ns	0.0824
	HC11 DIP3 n=3
	4C				> 4C
	Picture #	Mono	Bi	Multi	Picture #	Mono	Bi	Multi
	Snap 37	23	5	0	Snap 862	8	10	2
	Snap 38	20	3	0	Snap 863	13	0	1
	Snap 39	5	2	0	Snap 864	5	2	0
	Snap 40	22	3	0	Snap 865	7	2	0
	Snap 41	13	3	0	Snap 866	8	1	1
	Total	83	16	0	Snap 869	5	5	0
	%	83.8384	16.1616	0	Total	46	20	4
					%	65.7143	28.5714	5.71429
[truncated: 22 more columns]

## Sheet: Figure 3
Figure 3
b		pH2AX IntDen																d		53BP1 IntDen																h	pH2AX IntDen			j		MG PD17.5
		Nullip.			PD10.5			PD15.5			PD18.5			LD2						Nullip.			PD10.5			PD15.5			PD18.5			LD2					DMSO	Doxo				DMSO				Doxo
		n=1	n=2	n=3	n=1	n=2	n=3	n=1	n=2	n=3	n=1	n=2	n=3	n=1	n=2	n=3				n=1	n=2	n=3	n=1	n=2	n=3	n=1	n=2	n=3	n=1	n=2	n=3	n=1	n=2	n=3			4828.28	12670.2				n=1	n=2	n=3	n=4	n=1	n=2	n=3	n=4
		3023.15	3176.92	3561.13	34787	7390.49	4940.59	10842.7	1673.17	3063.73	2026.49	3931.81	2337.21	1288.46	2409.36	1675.95				4832.13	3543.32	3074.6	5633.18	4028.77	5351.06	3284.92	5597.97	4462.28	1203.51	5339.77	2715.09	2572.95	2338.89	3097.38			6431.33	12558.3			2C	75.582	73.7635	79.5931	79.2152	72.4056	69.6575	72.2426	75.389
		3558.95	2713.37	3293.6	18275.4	8023.73	14543.9	4839.11	1873.07	5394.99	1720.94	4149.53	1948.95	1400.54	2978.16	2094.62				3284.74	4404.53	989.849	4878.22	4073.7	3888.11	6973.07	8849.34	4014.43	1115.98	2471.62	3207.9	3204.22	2126.63	2545.5			2881.92	11110.4			4C	18.6867	22.7128	16.1493	16.5775	19.4384	25.1103	20.4914	19.4215
		3191.54	1243.39	2528.65	10657.5	40146.5	9996.87	3132.44	7506.31	3449.55	1919.15	5918.35	1771.72	1750.82	2852.99	1776.4				2428.74	3475.68	1610.57	5392.66	3661.22	8809.2	4623.26	5916.83	6069.82	3108.53	4414.75	3284.74	2726.52	2212.56	3178.6			6850.96	5640.89			>4C	5.73129	3.52367	4.25755	4.20732	8.15592	5.23219	7.26607	5.18952
		5423.68	4510.83	2481.94	37244.7	7776.01	8472.65	12625.7	7632.63	5406.23	2058.74	4730.07	1479.73	1727.57	3659.82	2133.57				4493.26	2879.36	1233.39	6807.34	4408.08	4652.15	4761.48	2993.15	3288.3	2099.3	5286.74	2174.34	2123.28	2490.61	4424.63			8505.27	3411.4
		5403.52	5151.47	1917.96	8100.63	8979.81	7590.26	12530.1	3231.13	1552.16	1865.17	3588.52	1374.49	5386.4	3088.7	1773.34				1926.4	1747.71	1753.4	6147	6455.89	5493.93	4073.11	4871.2	4291.1	1523.64	4510.6	3139.66	4443.96	2953.69	5136.02			6014.01	5947.75			Student's t-test (paired, two-tailed)	2C	4C	>4C
		3747.22	1893.12	2042.04	10041.1	14165.8	5106.12	2779.16	2163.26	2354.27	2120.2	3588.52	2063.05	6278.54	3359.66	1674.55				2139.37	2512.99	2043.91	7230.71	4126.15	12876.7	6467.79	8795.92	2921.08	2718.94	3663.58	2106.88	2000.04	2332.12	3016.93			3722.6	11434.2			P value	0.0158	0.0396	0.019
		4384.45	2833.05	2389.3	14378.7	18945.6	4604.99	3568.36	937.36	3253.81	2078.31	3453.72	1549.45	2401.36	2704.53	2073.31				4881.44	2351.67	5841.9	4108.75	6586.87	4603.57	3104.01	8559.24	4348.19	1328.52	5154.89	3774.6	3034.7	3309.74	5330.02			4830.05	8573.7			P value summary	*	*	*
		5548.87	3569.6	3209.67	5704.92	6015.32	4023.38	2537.73	1282.99	1933.64	2420.47	3301.68	1280.22	1431.56	3305.31	2698.55				5280.86	2830.34	1479.3	6177.24	7808.8	3091.9	4931.36	2480.11	5363.38	2321.47	3931.59	4387.85	3780.28	2567.18	2288.64			4479.33	10416.5
		4898.75	5059.03	2050.63	9294.31	6499.52	8131.3	3050.17	432.93	2476.82	998.28	3132.55	1562.8	7539.07	2849.17	2379.49				3011.8	3547.7	1489.17	2868.28	5838.43	6853.45	5531.81	2982.69	3131.78	4979.04	3745.14	3299.58	3831.08	2265.4	2643.02			4938.82	11057
		2299.04	2435.03	2454.28	13102.1	21724	9244.76	3343.25	2976.6	1648.35	1292.62	3839.66	978.29	1651.64	3574.94	1687.49				4910.57	2945.69	2536.23	4972.3	3069.05	5328.11	4387.4	3572.04	2223.81	3290.88	4934.55	2965.95	3783.95	2171.59	3997.62			3271.4	7287.49
		1760.87	2402.76	3203.71	4808.85	22498.3	5546.12	2070.68	4450.31	1802.08	1793.45	3306.25	1167.14	2119.47	4661.84	2115.57				2117.48	1465.38	1784.6	5029.27	3561.82	5190.62	7462.07	5314.25	3900.96	838.547	3545.91	3003.73	3015.16	1639.74	3600.59			6131.61	3581.28
		1610.21	2551.06	3269.73	3622.84	8826.86	4672.19	1587.95	2059.63	2622.5	1558.62	3168.06	1713.75	7733.37	3900.29	1439.66				3673.98	2300.15	4102.16	7612.89	3747.14	3777.57	9013.83	5168.84	3146.16	2796.04	5324.62	4475.73	2727.06	1833.27	2994.84			5104.94	2960.48
		2481.76	3546.03	1939.47	2273.2	6272.44	4923.15	8210.04	1789.26	2312.71	2176.4	3164.52	971.88	1772.9	5634.23	1171.73				2702.28	3714.86	2703.73	6560.08	4133.83	5548.99	5500.35	3924.19	4105.02	3134.99	4531.74	2786.68	1975.85	2297.93	3967.69			4640.33	6102.54
		3095.11	2293.24	2728.18	2302.98	9462.82	6251.11	2305.36	2817.57	1876.47	1550.75	2861.07	1105.59	2514.97	2633.58	2109.08				3584.67	2877.58	2095.41	3312.53	4087.72	4332.76	3454.98	4114.29	3369.6	2361.62	4235.65	4263.45	2961.07	2674.46	4685.43			7262.64	6799.02
		3421.13	3674.98	2195.9	3018.19	5067.09	6522.68	1140.59	12307.9	1613.88	1485.97	2151.76	2247.74	1860.26	2454.26	1691.68				5073.35	3718.74	1823.6	5841.23	4957.39	3501.06	1526.18	4206.29	4949.75	3640.65	4409.67	4226.22	3078.5	1850.03	1984.13			3158.12	6492.84
		3617.71	1527.85	1716.72	2134.73	6607.41	6126.15	1964.47	2776.6	2030.31	1794.21	4603.52	2305.61	2108.3	4467.4	1932.83				4212.68	2119.89	2568.47	4908.28	3318.2	6018.39	3597.29	5877.47	5155.19	1122.22	4299.05	4123.75	2616.09	2012.68	2993.72			5552.85	10053
		2355.71	1892.45	1404.09	4702.62	7409.11	4450.42	1772.36	1601.54	1998.25	1956.59	5429.18	2462.69	1579.59	16457.1	2027.51				3850.17	2668.27	1890.69	5359.48	4050.31	4447.22	5803.14	3971.2	4816.51	1949.49	4699.81	4925.74	2953.72	2749.67	3849.28			1870.88	4303.59
		3230.81	4176.4	3866.68	3076.64	6134.34	4647.63	1848.79	1394.39	1977.26	2070.76	4684.72	2161.25	1816.07	3087.48	1962.66				2872.7	1576.36	1916	4763.52	5087.48	4431.48	6150.61	2456.22	3583.51	1964.94	3485.68	6455.91	3740.52	1748.91	3057.52			4179.05	9816.25
		1442.14	2196.83	3357.68	3232.27	5650.02	6362.37	2377.27	1614.58	1950.14	2315.52	4897.4	2157.41	1833.07	3157.42	1696.02				2027	2655.59	2885.54	6106.54	3646.65	2889.05	5445.85	4003.28	4119.32	1790.37	4546.46	3261.82	3288.81	2239.8	1920.83			3071.13	7980.79
		1972.78	3001.6	2862.95	2901.58	24244.7	7085.74	1868.78	692.42	3050.85	1105.11	2040.25	1642.44	1440.35	14494.2	5031.71				3483.93	2334.74	1168.08	5300.36	3077.33	7014.81	6024.55	5251.84	6560.74	1126.99	4643.82	3308.85	3755.35	2262.78	4276.61			2540	7743.97
		1898.03	3503.39	2229.61	3319.36	8832.35	5748.29	1805.88	286.66	2430.44	1570.17	4509.95	1836.49	1432.18	4366.88	2293.18				3100.56	2075.09	2794.24	4307.79	3812.38	4212.96	3499.96	4675.72	5277.83	3048.2	5130.01	5235.61	2868.88	3611.93	2886.58			2416.85	70015.9
		2746.2	2673.21	2032.77	3596.24	22279.2	6304.72	2644.28	1417.43	1880.37	1320.12	5017.33	1761.71	1644.19	2907.76	3790.04				2707.37	2989.18	1997.9	6774.81	3383.18	8420.62	4507.46	3432.16	5695.69	2046.27	3790.06	3448.2	2917.62	2261.86	1632.33			2529.83	7840.59
		3035.94	2797.99	2097.52	13013.8	7679.97	5588.87	2121.16	25161.2	3370.05	1876.47	4894.65	1266.35	1141.63	3558.78	1831.52				3519.98	3248.11	3728.77	8052.35	3614.75	4262.4	5224.27	3086.18	4238.68	2123.31	2746.28	3928.42	3230.65	3108.94	3263.09			5338.71	5839.73
		3192.34	2050.3	1549.72	6501.99	9623.14	5493.29	3071.06	906.68	1866.22	1817.87	4860.43	1614.49	982.47	2006.19	1246.3				5170.91	2385.28	805.68	9846.34	2227.41	3945.22	5593.08	5765.16	5495.77	727.943	3371.3	3661.21	3147.52	2142.77	2762.88			3204.5	5510.42
		2764.76	1594.57	1514.76	6664.43	3503.99	7789.53	4664.85	15949	2199.91	1125.71	1755.57	1913.34	1102.62	2671.91	2003.14				2722.88	1691.53	1996.59	7816.42	1774.65	6425.67	6263.77	4377.33	3544.57	511.693	4204.18	2220.75	2726.71	2453.87	4428.92			4623.23	5607.09
		5938.63	3430.28	2491.59	6099.78	5786.45	12314.4	1497.01	4924.87	2567.11	1984.26	4441.34	2397.33	1959.95	3186.53	1907.43				3549.59	1389.02	1583.27	3420.3	4389.9	2233.32	4441.7	4934.41	6243.96	2989.98	2581.4	5831.14	3492.29	2270.05	5819.65			4708.47	6103.91
		2349.47	3212.35	2568.21	6343.99	23974.6	6038.64	1794.12	3974.24	1857.88	1537.76	3052.14	2105.47	753.21	2305.53	2226.06				5657.73	1785.43	3099.68	8853.4	4300.22	3849.23	4786.01	4315.11	6440.11	2416.11	3484.45	5163.84	3326.02	1939.13	4098.71			7841.23	6192.69
		4691.63	2981.86	3784.49	6977.64	24775.8	12754.1	2117.99	3974.24	2455.86	2164.41	4372.07	2236.74	2675.74	2378.25	1769.25				3236.44	1478.63	1910.73	6665.23	3707.32	4102.28	5750.13	5082.48	3856.28	3257.53	3339.08	6157.8	2491.46	1901.37	3027.2			7345.99	53811.1
		3357.54	5450.63	5523.44	4357.52	7212.67	9377.61	1557.48	3655.88	2769.89	1944.42	8235.57	2339.46	3380.08	3752.49	2268.18				3301.22	2312.81	1231.65	6246.1	2958.9	4625.13	5185.08	4089.45	2967.52	4464.84	2454.84	5301.73	2966.22	1973.48	2347.77			7290.47	11625.1
		1688.66	5120.71	3400.31	2719.22	3738.34	8133.45	2056.03	2979.49	2007.48	1941.64	4721.53	1628.12	3125.55	3636.32	2439.7				1827.42	2469.14	1667.98	5148.94	4723.99	5234.16	4507.97	5323.04	5405.97	2928.73	6030.84	4554.83	2499.72	2647.52	3219.13			5215.47	6515.09
		1954.5	6095.66	3168.27	2708.43	5988.95	5988.97	1224.23	973.71	2102.69	1640.75	2932.47	2141.86	3172.13	3935.99	1660.08				2964.63	2922.02	4583.78	5066.57	5844.05	4762.31	7985.42	8050.57	4867.31	1641.33	2681.04	3894.09	2346.44	2407.16	1723.78			5954.51	8202.99
		3325.73	2816.17	5206.68	2739.2	7027.6	5339.87	1595.48	14732	2148.86	2117.26	2591.26	1919.41	2999.54	2322.37	1557.26				5409.5	2301.27	3103.39	9060.6	6978.39	3213.37	7218.94	4660.77	2570.22	2624.51	3348.56	4512.48	2511.6	1471.03	3183.03			6207.48	8955.2
		1137.49	5737.62	2895.57	5077.91	8095.49	5449.42	1368.06	1841.58	2888.96	3140.6	3734.09	1927.57	2698.55	4220.65	1692.21				2208.68	2489.34	3586.64	3438.53	3997.12	7979.38	6174.64	4056.54	4255.47	1386.44	5250.15	6310.35	3558.59	2092.61	2231.23			5128.59	4446.93
		1587.92	3691.32	5379.39	3360.45	5404.88	6195.47	3460.53	1092.56	2661.09	4550.19	2569.09	1679.54	2122.29	3041.71	1332				2031.41	3834.49	6466.29	6820.18	3342.84	5162.97	4575.79	3403.06	3197.32	1017.11	4806.69	3578.99	3021.18	2390.19	4115.54			4893.32	14354.5
		1279.45	3717.4	2639.4	2597.79	7107.28	6168.25	2741.27	1092.56	2459.69	2885.91	4432.3	1324.25	3432.16	4045.37	2369.88				7770.5	4892.63	3042.57	5377.77	9400.76	4965.17	4355.27	7481.42	3653.28	1278.05	3012.8	3604.02	2139.38	1867.48	3439.82			4289.72	8361.78
		3405.73	3551.9	3412.23	4417.57	7191.81	5464.11	1160.22	17106.2	2505.01	2818.8	2562.64	1281.21	2417.33	3141.36	2519.71				2881.37	2270.12	3346.17	4466.3	5556.14	4733.71	5518.62	6014.12	4951.81	3687.61	4259.21	3260.98	1966.75	2354.19	3611.74			5478.09	8993.76
		10091.9	5602.04	2573.52	2215.08	24793.7	5237.47	3674.07	7974.42	2254.1	1851.09	2645.2	2754.09	1789.1	2649.65	1280.65				7749.93	2408.24	5323.1	4253.99	6399.57	4042.63	5056.45	4668.35	4837.65	3345.54	5592.1	2285.7	2645.12	2346.21	2528.56			2774.85	9626.75
		5273.42	5119.81	1805	1450.65	6890.96	4409.17	3418.18	20284.3	2876.09	2540.87	3033.18	1437.18	1653.03	2540.15	1660.57				5236.16	1370.24	1971.33	3367.69	5685.19	3677.2	4252.91	6790.64	2762.62	1273.52	3570.43	3642.33	2978.16	2326.14	3073.65			2977.05	4310.55
		7465.32	1170.86	3458.32	1483.2	22020.9	4372.24	2452.32	3661.61	2237.4	2710.12	3185.63	1852.13	3016.75	4095.1	2217.18				3068.4	4284.43	3216.38	4765.21	4042.39	4813.2	4613.5	9695.08	3498.26	888.993	3615.57	2814.42	2508.61	2021.22	2768.96			3069.27	4266.05
		5713	5271.31	2430.71	1256.69	6693.63	7119.99	1960	5542.49	1908.35	4778	3373.83	1577.31	1530.75	4050.18	1654.91				4689.48	1984.61	6786.29	7391.71	4034.37	3920.03	5216.64	3090.32	3417.31	598.579	2109.52	3112.51	1131.48	2408.5	1871.84			5497.89	6203.08
		8167.2	2789.82	2607.92	17172.7	4953.44	8357.17	1930.09	15730.5	2302.06	1411.87	3652.3	2751	1645.1	4050.18	1300.66				3635.43	5465.77	3870.32	4284.4	3296.89	4229.81	5728.45	5812.92	5461.83	2581.29	2701.92	2473.34	1946.21	2438.38	2997.4			4782.44	6242.89
		5632.73	3058.45	3490.1	22137.4	5049.96	5024.15	10052.2	7414.6	2042.51	2499.68	3110.78	1589.78	4910.6	4338	1721.87				3510.67	3362.13	1171.42	3336.25	3751.28	4723.71	4779.74	4859.64	3704.86	2878.98	7369.18	4620.37	2168.8	2745.66	3091.4			3782.06	5020.3
		6193.71	2683.38	3138.11	6199.29	18894.1	4938.51	2462.34	5909.98	2150.79	2104.09	3373.73	2738.13	3658.9	3972.34	2396.27				3228.41	7158.67	2182.47	3675.26	4274.97	4217.88	3206.59	3872.71	5770.67	4254.69	5605.76	3061.04	3031.62	2100.09	3360.48			4062.2	4559.59
		5314.2	3075.47	3839.9	4957.63	8381.3	9321.87	2106.71	13461.7	2069.82	1246.71	5131.75	2063.05	5487	4103.65	1321.25				4214.72	2906.49	3161.41	5429.9	4011.9	2505.24	5924.18	6355.56	2736.11	3639.09	3683.74	3455.72	5103.98	1553.73	3385.71			4369.11	7012.05
		5944.49	2704.01	1797.38	3852.88	17838.5	8412.8	3847.85	3712.62	1486.3	2832.52	5047.7	2241.13	2948.18	2636.65	1683.07				2528.99	3308.59	3895.18	5240.43	2754.78	2273.02	8339.21	5918.49	3752.3	3298.42	3490.68	2312.31	2799.58	1768.16	4780.5			5505.37	4966.25
		4748.71	2034.37	3396.11	2870.53	14237.9	10117.8	2674	20909	2800.13	2060.62	3264.38	2300.39	1502.02	3868.46	1955.01				2827.92	3317.62	2468.11	5110.84	4919.19	2296.55	6470.19	4412.07	5467.23	2460.58	4015.91	4513.68	3635.72	2534.99	5003.77			6346.05	9171.91
		4372.85	2080.07	2180.67	4687.78	10535.6	4932.43	2408.8	2797.3	2595.99	1787.01	4485.44	2226.46	2683.75	4760.65	2019.84				5825.13	4146.94	3202.95	4737.14	4129.36	2811.82	4622.74	3517.32	6210.8	2780.75	7393.68	2643.04	2276.86	1810.17	5137.85			3572.03	5519.38
		4843.87	2070.16	2158.08	4707.54	40830.6	9564.26	2084.69	2679.05	1986.06	2905.17	4117.79	2728.78	2757.89	3579.1	1652.62				3791.42	3223.36	2446.53	3272.09	3513.02	2503.49	3662.14	4348	5973.87	1304.33	2991.15	3388.95	2560.93	1779	2788.43			4903.6	5320.27
		5621.21	7911.78	3819.44	1863.95	10957.5	5129.3	2195.35	4758.81	1514.82	2123.82	3172	3159.32	2108.75	4656.03	1635.81				5672.09	2218.21	3784.33	4413.46	6300.68	10716.7	4406.34	5433.12	4008.27	2001.09	4188.03	4862.92	2534.73	1698.87	4139.71			3222.9	6299.75
		8444.32	3120.23	3767.17	16308.8	24483.3	4990.56	1474.6	4361.58	9011.87	1958.13	3258.94	1429.94	2470.08	2778.56	1439.85				4452.43	5798.17	3367.66	2979.84	3345.29	8152.05	3368.79	5769.45	6721.14	2208.44	4689.75	2665.28	2310.98	1661.45	3015.18			4134.47	7235.56
		3543.19	4176.26	6477.61	12848.7	19688.8	6278.61	2276.81	2793.67	2580.4	2164.88	5628.15	1746.7	4160.27	3742.63	1598.46				3142.93	3086.48	2678.46	3750.28	3098	6948.35	4278.41	2952.34	5739.49	4328.63	4093.91	2739.19	4444.72	1990.42	3419.61			6421.02	6428.78
		2003.9	3473.34	4416.11	6015.99	8689.07	7064.46	1474.44	4038.16	2174.64	2398.18	5600.63	2194.69	2033.27	3461.7	1542.72				3012.91	6067.81	2229.02	6422.5	3493.03	10491.8	5796.12	7139.8	3156.83	3092.47	2924.38	5258.05	3124.02	2206.01	4753.94			4643.57	4404.38
		1608.25	3554.22	2609.96	3337.94	7191	4777.6	1763.97	1936.65	2078.22	2312.79	4998.9	2237.01	2644.24	3344.64	1872.67				3594.72	2609.43	2756.52	4369.49	4131.51	5349.24	5782.92	3749.53	3093.04	2716.25	2936.45	4203.54	2523.2	2282.83	3226.26			4793.08	5439.4
		2365.12	3122.5	4053.08	3884.75	7275.69	8214.97	2065.52	1676.07	2190.43	1439.84	2606.65	2577	2708.33	3579.97	1248.98				2720.23	3793.92	801.134	4350.17	3756.1	2522.55	3596.53	4722.02	3104.61	3521.27	1897.7	1608.1	2596.57	2132.32	5410.53			4883.67	4738.58
		2641.8	4416.09	3069.19	3604.23	6251.29	6746.19	12634.5	5887.6	3512.26	1637.93	2632.76	1911.11	3412.64	2997.51	1089.67				3221.8	3731.64	4406.5	4630.05	3698.52	5597.17	4231.89	6941.42	3200.21	2933.55	2947.02	2297.7	2128.3	1894.56	2884.69			4021.2	5177.61
		1883.33	3243.08	4189.76	3410.55	17666	5080.67	4759.95	2486.83	2654	2866.61	3825.73	2555.94	4234.42	3110.26	1568.38				2338.58	1381.51	2787.3	5065.06	1796.18	5098.94	6853.94	6457.14	5627.06	3586.34	3556.32	2900.32	2008.49	2141.18	2935.34			4411.16	4560.99
		2315.39	2312.22	2485.09	3601.29	3271.88	11647.7	3362.31	822.17	2626.32	2011.98	1985.84	1952.31	4511.78	4375.59	1311.91				3027.13	2374.3	2970.12	5226.96	2964.41	4782.78	6564.23	6583.05	5505.66	5397.31	4574.71	1654.71	2578.22	2224.62	2037.97			4102.88	9260.01
		2420.07	2726.85	2087.38	4755.65	3162.39	7826.04	2489.94	3584.84	3187.16	2637.99	2396.68	2248.69	7846.11	3880.64	2447.69				3264.11	2059.36	2463.6	5905.91	3832.53	3362.37	9486.18	3474.65	3786.5	1822.1	5159.15	2942.44	3021.36	2007.65	2840.17			3784.8	6292.15
		1522.08	5327.18	4175.22	16757.3	4877.9	5006.08	6318.49	1257.7	1862.15	2738.07	2882.29	2374.8	3852.74	5171.33	1335.36				4323.33	3235.05	4541.75	5033.53	3826.25	3747.5	4154.9	4423.91	5022.24	2254.18	3143.25	3500.25	4228.15	2615.8	2498.17			4700.11	6229.53
		1700.83	2216.64	2145.03	13172.8	33016.4	4736.22	3094.52	332.33	4913.77	1311.09	3375.73	2158.86	1711.29	3625	1626.49				3248	2413.7	4908.19	5341.32	4910.14	3587.14	5030.77	3366.58	4193.9	3433.76	4285.96	2515.9	2756.51	2534.78	3153.26			3398.96	6931.94
		1627.89	2804.66	2818.67	3700.68	8627.91	8726.63	3988.31	6930.76	3160.32	2100.72	2493.36	1249.93	1938.41	3905.92	1962.43				3578.93	2462.14	2918.81	6448.88	3054	7332.43	6755.48	3476.1	4309.82	2625.44	2938.21	3875.97	1923.18	1493.8	4104.96			2247.49	21619.4
		4385.19	2804.5	1509.06	5430.4	7047.5	8793.71	4855.93	1267.15	2799.07	1883.83	3282.65	1730.66	1856.02	3690.55	1645.48				3266.1	3022.91	2937.43	6886.92	3173.82	3923.88	4862.6	3210.74	4874.72	2988.96	3188.54	4050.13	2811.76	2262.46	2373.57			2615.29	9733.8
		1763.69	3708.53	2606.53	5882.58	22836.9	7316.02	3250.89	5715.21	3225.27	2262.42	2601.89	2467.82	2537.07	4276.13	2572.64				2995.92	2965.28	2480.56	5764.52	2439.46	3745.12	5266.62	3799.85	3311.71	2889.65	3692.56	2487.93	2745.62	1288.45	2123.73			5240.08	5271.6
		2094.65	2596.48	3817.23	5660.56	23609.2	5017.23	2763.4	5137.71	1608.2	2913.86	5521.25	1991.36	1918.09	3085.04	2319.85				3514.66	2734.56	1949.4	6066.53	4786.32	5650.04	5365.64	4162.23	6491.52	1412.03	2906.29	1778.54	3544.57	1880.48	3748.41			4455.59	3771.21
		2433.48	5244.13	1574.05	18024.6	20042.3	5066.27	4585.75	2676.67	1479.3	2095.81	2959.57	2947.58	2519.83	3874.32	1431.53				3238.21	2457.01	2634.61	3856.79	3281.74	6629.95	7003.63	3917.46	6015.43	1725.04	3337.88	2693.83	3444.14	2269.28	3758.98			4513.65	5865.5
		2150.27	3081.79	2261.14	18607.7	6117.81	7075.16	4024.4	2366.72	2612.52	2330.51	4203.42	4838.78	2479.2	3624.4	1780.27				3393.08	3894.16	3253.93	4597.1	3315.4	4518.55	7749.45	3825.46	6014.79	2912.84	4750.34	2447.25	3441.8	1567.11	3627.07			2927.78	10422.2
		2211.99	2097.96	2275.43	5313.15	6864.37	7495.11	12143.5	621.88	3230.16	1919.99	9182.49	1917.55	2743.92	3954.53	1743.35				5752.17	2554.71	3810.92	9092.06	4855.29	8602.72	4626.89	3921.57	4375.22	2493.74	4261.93	1615.22	1915.13	2742.28	2883.12			2284.2	8105.86
		4674.56	2257.25	1603.19	5898.69	4449.88	5522.55	3610.73	404.22	1850.89	1380.47	3385.97	1793.59	5372.24	2504.06	1630				6565.09	2805.96	3537.82	6167.62	4259.39	3198.58	5497.5	3176.87	12245.9	3049.28	3772.99	2039.67	3620.35	1997.02	2705.87			5202.57	4489.04
		2652.01	1752.51	1797.71	4533.83	6091.27	3977.34	2272.1	21117.1	1494.42	1981.2	10475	2142.25	2394.77	4527.71	1987.16				5279.02	3579.13	5627.8	5630.22	4133.44	3888.43	5314.93	7107.05	4396.45	3928.77	4002.44	3026.56	2908.05	1395.81	1554.83			4923.74	8504.93
		4229.74	3573.76	1407.6	5146.2	10003.6	7348.91	3389.84	391.33	1611.6	1450.76	5584.39	899.16	1638.33	3954.37	1512.82				2793.96	2360.81	1515.92	4544.3	2803.93	3453.8	6319.79	9137.38	4753.03	3993.73	5117.03	3550.91	2897.09	1728.79	1870.38			4155.51	3470.91
		4503.38	2158.17	3014.5	5658.19	7897.1	5782.71	4545.49	3238.84	1617.52	2375.65	6435.73	2522.62	2591.67	4303.02	1480.12				2274.68	2756.69	1975.57	5187.93	7322.25	8319.08	5317.61	5485.78	4337.92	3236.56	3209.82	3297.37	2890.21	1433.18	2981.85			7449.93	5362.3
		4786.72	5298.03	3384.89	5479.47	6760.25	8219.55	4420.68	3588.96	1686.62	2149.61	18282.9	1858.1	8123.27	4543.66	2502.95				5535.32	2952.55	2686.51	9377.71	4321.97	5096.19	7950.83	6638.06	3107.85	2843.49	3411.7	3098.51	2815.6	2121.69	2167			3667.03	7841.45
		4707.74	4365.71	2988.12	4745.84	4469.64	6705.66	4107.35	9554.22	1704.34	1980.69	4205.7	2287.88	2072.15	4543.74	1830.39				5239.15	3316.73	2426.03	4478.13	2763.48	5243.97	7227.05	6625.05	7554.21	1701.49	3002.77	3752.02	2890.23	2042.59	4257.33			2404.11	3920.53
		5948.06	9068.21	3880.59	2474.35	7962.25	9337.52	3202.87	10054	2444.85	2565.12	5388.72	2208.94	2193.51	4482.02	1537.39				3676.3	3042.12	5045.66	6659.51	3862.17	8501.24	4470.15	4621.05	4713	3049.87	2852.54	2756.82	3506.53	2246.66	5766.88			4365.62	5088.59
		1484.74	4565.65	2939.56	2418.8	9296.51	5807.45	3811.4	3378.39	2162.76	1725.2	3351.35	2714.28	2423.15	11300.9	2140.46				2102.78	2299.64	2552.7	9934.71	6055.54	7855.84	6393.39	5944.11	5194.96	1937.5	1843.72	3421.45	2657.8	1805.28	1985.5			4033.43	5765.24
		2675.74	4944.62	2431.16	5576.22	10116	7140.36	3317.75	211.44	10730.6	2314.72	2340.04	1335.9	2053.21	4488.81	2138.92				3695.86	3457.28	2331.62	3967.74	3792.73	5243.88	5725.08	2806.35	2939.07	3555.77	4039.66	1909.47	2805.89	1278.13	1705.53			2586.48	10388.8
		1585.11	3481.53	3285.24	3587.76	5285.9	5582.31	3181.22	167.24	8900.65	2086.41	4078.81	1933.45	2359.67	3595.02	1950.42				3202	3925.73	3776.49	4175.45	3588.97	4755.59	5529.45	3568.49	4366.7	3095.52	3386.46	2040.41	2780.13	1666.99	2137.77			4447.38	6072.37
		3343.16	3744.73	2106.81	5711.16	6014.21	5823.87	3282.93	3744.78	11109.2	1388.93	3301.51	1365.19	3669.18	3315.43	1688.03				3273.84	3577.95	1911.88	4158.92	3447.28	4789.37	3017.42	3659.63	6034.65	3011.21	1647.23	2186.58	3628.58	2299.55	1634.49			3398.17	7130.84
		4098.99	4570.38	1331.56	4383.22	4867.96	5569.57	3585.89	2963.02	1856.43	2345.47	11359.9	2265.55	9547.02	5089.26	1684.97				4883.87	3705.39	2042.84	6045.62	4153.05	5815.47	4635.9	5525.23	5098	2219.41	2525.12	1327.03	3062.56	1663.85	1953.46			3792.81	9480.99
		2905.01	3624.14	1119.07	3937.22	6216.16	5040.31	3215.82	9798.26	1792.4	1768.94	15656.5	1924.65	6223.17	4177.95	1765.75				3521.84	4306.3	1900.76	4825.15	3965.1	5203.89	9770.65	3921.69	6625.36	1201.24	3226.13	1085.84	3080.71	1495.77	1164.31			5328.44	4204.19
		4990.38	3655.39	3010.9	5530.13	13190.6	8932.51	2291.76	11848.5	1694.56	726	5389.75	1736.33	3176.19	4583.89	2654.05				11324	2186.38	2033.95	6208.95	2886.18	3050.75	3997.85	4196.52	3857.45	3673.39	2343.97	2024.22	4706.69	1858.28	3257.41			3217.02	6163.94
		4275.96	2238.59	2746.47	4379.02	25391	5273.42	3030.38	125.52	1202.49	1682.48	4418.48	1489.92	3035.32	3148.05	2227.2				3016.93	3031.13	1895.95	3927.92	3115.8	4744.33	5967.72	3568.63	6055.64	3176.65	4073.04	3348.49	3207.89	1528.87	2222.03			1802.52	5462.76
		5141.62	1489.42	2101.86	4217.62	9094.64	5507	2971.12	889.98	3025.01	1133.2	4061.16	831.88	3174.75	2416.42	1805.84				9484.17	2885.49	899.984	5237.73	2480.86	4401.92	7131.09	5459.77	5226.59	2886.94	5049.98	1940.17	3840.95	2998	4674.46			4699.84	4823.71
		5259.27	2880.34	1309.2	6973.13	10298.6	5365.45	3017.56	52.1	2976.23	1222.94	4985.82	1742.2	3220.37	4778.75	1646.22				4886.34	3693.08	1646.69	4855.13	4575.04	5872.05	10810.4	2728.54	4818.5	3260.78	5127.2	2077.87	3600.49	1894.54	2429.16			3707.61	4626.39
		4748.48	4121.02	2128.69	3959.82	14906	13769.6	2576.69	3751.4	3769.04	3268.38	22752.2	1844.38	1528.47	4189.4	1688.43				5393.89	2558.8	1709.18	6362.62	4440.57	7519.15	9371.16	4273.8	7250.56	3097.07	3684.4	2676.91	3365.71	2035.92	2883.67			3526.8	3993.09
		4195.44	2800.19	2618.27	7207.92	18523.6	4887.45	3933.21	687.19	5982.94	3156.34	5009.76	1512.89	1576.07	2895.6	1417.7				3194.6	2074.85	962.813	5804.91	3424.55	7350.84	8240.62	3014.75	5069.54	4350.25	5663.17	1914.17	2317.31	1850.74	3534.99			5462.78	6661.13
		1397.58	4262.58	2079.34	4506.9	6176.9	5269.72	2991.54	17993.1	7652.72	2458.99	2928.94	1347.02	4620.64	3375.06	1668.45				7768.36	3344.96	3229.47	6337.48	2439.46	6137.89	9343.3	3295.12	4176.31	4220.96	4573.53	2397.94	2983.27	2529.76	2290.83			4131.1	2819
		875.25	1986.84	3492.65	3985.43	5396.14	5808.38	3326.74	202.1	2521.68	2434.07	5485.35	2064.71	3307.61	4935.58	2125.23				4499.4	4575.62	1205.74	8525.26	2850.3	5641.39	5401.88	6436.32	6252.09	1624.12	5059.05	2266.52	2787.12	2086.91	2626.05			3873.99	8400.99
		4736.58	3382.17	3360.97	2094.57	7041.49	5568.82	3444.84	1256.4	2495.99	1598.1	14769.5	1911.17	8450.97	1970.89	1505.78				3993.82	3032.19	1816.22	11847.2	3664.81	5519.86	6156.07	5751.04	4673.77	3544.34	3754.67	3591.07	2701.43	1913.13	2026.34			5049.41	5256.53
		4060.67	5799.08	1794.5	2933.42	8609.44	4856.61	3115.9	12653.1	1987.32	1500.8	4373.32	1723.23	3125.41	3001.1	1580.65				2215.42	6257.32	2659.68	6369.44	2544.32	7235.91	4206.17	3610.21	6966.66	3434.16	2896.22	3179.64	2345.7	2600.48	3887.01			4546.2	5554.28
		3799.17	1728.45	3569.45	2931.12	5540.29	6008.35	12225.1	1384.74	2992.2	1570.03	6387.79	1879.61	2749.69	2805.62	1631.5				4094.98	7101.2	1498.18	5599.3	3846.3	7234.74	6046.62	3953.12	5608.16	7701.34	2090.96	1725.33	1762.44	2838.17	2531.26			2646.21	6698.55
		1554.34	2973.46	2950.83	4052.44	4835.99	4868.54	4977.32	165.83	2561.52	2283.17	4009.95	1669.47	2764.1	3177.44	1489.62				3348.38	3852.7	2111	5281.71	3589.03	13858.5	6741.49	5176.67	6653.16	2602.67	2497.66	2836.29	1965.52	2200.87	2113.96			1520.85	2955.03
		1993.01	7633.25	1297.36	6376.27	5394.2	6028.14	2658.14	2245.04	5584.19	1123.14	4134.59	1672.99	4029.99	2924.96	1795.4				3509.7	2575.09	3400.57	4385.15	4691.84	13613.2	4832.94	3917.82	2842.01	2218.14	4043.58	2866.49	2525.82	2554.2	2464.8			2435.3	4706.85
		1865.61	3529.84	2247.28	2205.35	9612.21	5163.69	8042.49	4329.36	1488.94	2025.96	4323.57	2154.48	4685.75	2475.86	1691.01				3926.47	4525.42	2535.82	7057.29	3411.7	8355.1	6923.76	4189.95	2283.95	1912.74	4459.17	3179.27	3462.22	1426.08	2333.63			3164.09	4856.19
		2041.41	5263.19	3098.74	2278.52	6766.65	5658.86	7299.78	1686.28	1556.47	2362.3	3354.04	1534.67	3184.71	3222.18	2238.76				4399.44	4751.34	3183.78	5186.73	4163.3	5351.29	4301.19	4133.51	2217.12	4900.05	4490.79	3535.78	3501.18	2078.6	3188.3			3646.3	3297.67
		1429.75	5839.5	1801.12	3230.47	6091.28	5168.46	7714.98	10443.5	1119.71	1704.52	3621	1540	4533.6	2793.83	1912.83				2869	4011.64	3133.17	2941.92	12584.3	5150.01	3764.53	2356.89	3520.55	2173.63	5222.59	3609.89	2291.26	2359.69	3632.94			3890.53	6020.02
		1308.64	3665.57	3223.03	4196.75	21985.5	4704.64	9052.62	1134.39	1642.27	1351.6	18030	1102.42	3348.48	2754.46	1966.12				3649.6	2792.58	3067.61	4388.35	4492.93	7706.63	4724.32	5126.63	6404.11	2291.98	3053.21	3899.01	3070.39	1367.26	2492.46			4195.15	4178.57
		1995.43	3249.99	1689.14	2692.49	15704.4	4789.72	3333.06	-280.58	3971.39	1948.35	4387.13	2105.98	4081.31	2576.6	1797.87				4484.15	2849.81	3087.58	3748.51	2869.51	4363.1	4878.25	3574.59	3662.56	1931.38	4415.19	3730.83	4382.3	2775.67	2508.6			2844.47	5097.72
		1963.26	3407.88	1978.2	2430.06	4949.8	5566.42	2911.48	6156.93	2784.31	1425.34	4322.91	1238.57	2632.02	2536.59	2066.03				2515.68	2408.25	2039.78	5161.54	5168.34	5583.23	5127.85	4873.37	2784.79	1341.73	5115.81	2542.81	3493.53	2314.03	5553.94			1675.41	5373.46
		1353.61	3422.88	2348.2	1411.67	19316.4	5515.18	4125.05	16451.4	2578.58	3486.68	3427.12	1537.13	3300.67	2277.92	2456.26				3520.75	2127.43	2055.52	4087.89	3454.11	4282.89	4958.9	5725.65	3470.71	2057.51	4701.05	2480.17	2690.68	5656.19	3063.76
	Average	3439	3506.07	2755.37	6364.73	11311.2	6567.57	3768.52	4918	2816.2	2045.56	4816.73	1914.95	3031.31	3826.54	1883.03			Average	3910.51	3107.24	2688.16	5539.06	4157.71	5433.4	5548.55	4819.01	4637.9	2634.37	3936.31	3262.89	2942.38	2177.41	3161.04			Mann-Whitney test	DMSO vs Doxo
																																					P value	<0.0001
		One-Way ANOVA w/ Tukey's multiple comparisons test	Summary	Adjusted P Value																One-Way ANOVA w/Tukey's multiple comparisons test	Summary	Adjusted P Value															Exact or approximate P value?	Exact
		Nulliparous vs. PD10.5	*	0.0258																Nulliparous vs. PD10.5	*	0.0313															P value summary	****
		Nulliparous vs. PD15.5	ns	0.9893																Nulliparous vs. PD15.5	*	0.0356
		Nulliparous vs. PD18.5	ns	0.9992																Nulliparous vs. PD18.5	ns	>0.9999
		Nulliparous vs. LD2	ns	0.9991																Nulliparous vs. LD2	ns	0.8734
		PD10.5 vs. PD15.5	ns	0.0528																PD10.5 vs. PD15.5	ns	>0.9999
		PD10.5 vs. PD18.5	*	0.018																PD10.5 vs. PD18.5	*	0.0357
		PD10.5 vs. LD2	*	0.0177																PD10.5 vs. LD2	**	0.0075
		PD15.5 vs. PD18.5	ns	0.9527																PD15.5 vs. PD18.5	*	0.0406
		PD15.5 vs. LD2	ns	0.9505																PD15.5 vs. LD2	**	0.0084
		PD18.5 vs. LD2	ns	>0.9999																PD18.5 vs. LD2	ns	0.837

## Sheet: Figure 4
Figure 4
b		RPA IntDen																d		pATR IntDen																e		pATM IntDen
		Nullip.			PD10.5			PD15.5			PD18.5			LD2						Nullip.			PD10.5			PD15.5			PD18.5			LD2						Nullip.			PD10.5			PD15.5			PD18.5
		n=1	n=2	n=3	n=1	n=2	n=3	n=1	n=2	n=3	n=1	n=2	n=3	n=1	n=2	n=3				n=1	n=2	n=3	n=1	n=2	n=3	n=1	n=2	n=3	n=1	n=2	n=3	n=1	n=2	n=3				n=1	n=2	n=3	n=1	n=2	n=3	n=1	n=2	n=3	n=1	n=2	n=3
		7040.35	8618.05	4829.79	13851.9	10291.6	10484.3	9308.87	37197.7	7448.72	2854.91	11856.5	7150.51	6887.61	6605.74	7934.52				9506.56	10027.5	16158.1	57712.3	19636.2	15934.2	18004.5	21042	21015.2	25094.4	22343.3	14808.4	33292.3	8269.57	10795.2				7779.44	3456.91	7779.6	3916.54	10777.9	7285.26	6376.2	1583.44	10735.1	2507.49	4533.79	5647.3
		6773.07	6086.75	1956.97	20953.7	3132.44	12337	20360.5	37874.7	4307.84	311.073	7485.1	8490.83	8222.35	7237.71	3903.08				8745.24	8749.78	13694	52956.6	19605.9	17362.6	32239.6	21545.7	20754.6	18829.4	20532.3	18722.2	23040.5	8316.29	9762.21				8587.73	4353.65	9156.08	5081.09	3207.95	7476.45	7336.16	2376.38	3658.77	2895.67	5750.23	6508.4
		11256.3	7120.22	4062.4	13168.8	4600.56	12454.6	5359.99	44679	6850.49	4673.88	7727.21	8740.92	10426.8	9761.44	6094.4				7718.39	7767.98	12869.2	50663	19625.1	16606.1	26401.6	18526.5	21992.5	40943.9	20001	18119.7	19585.4	7879.13	4464.23				4577.61	5828.75	8436.73	1775.96	4680.62	5729.55	6603.9	1440.41	5543.26	1046.92	5312.19	8876.01
		6464.73	5218.03	5317.68	23386	12113.9	13448.7	11634.1	38001.4	12450.4	3372.4	6400.4	8328	1930.05	5000.02	3583.74				9792.67	9301.57	12084.1	31607	19523	14698.5	19827.4	22231	21855.6	25017.2	21301.8	17103.2	21526.9	7505.62	6990.51				7635.94	4474.68	8925.36	2981.87	5502.36	4413.4	7343.79	2449.89	5380.03	2228.51	10807.9	7871.9
		3906.58	5805.19	5301.28	10544	11206.1	12687.9	9579.79	22939.6	22359.6	4268.15	5840.92	5690.62	4455.8	3814.92	6345.25				8613.83	11504.4	11568.4	64978.4	16189.1	13345	24478.3	18732.5	17997.3	36378.8	18392.6	16190.3	15991.5	8536.83	6501.23				4427.53	8408.48	2909.03	2921.55	9818.38	5083.88	8441.25	1372.26	8591.09	2507.1	4253.23	6197.57
		8090.63	5988.18	8282.12	12934.4	7566.16	10527.7	4757.98	20666.9	9679.65	2729.14	5958.72	5687.1	7630.55	9854.55	7665.56				7185.37	8768.1	17685.4	37114.8	17512.6	19312.4	17548.6	19838.3	20803.2	22442.9	17808.4	15036.9	24814.5	8298.44	5169.01				5906.39	1936.83	10652.1	4081.58	8537.65	5909.28	9148.49	977.831	6049.73	967.675	6090.61	5104.32
		3394.92	8513.6	4363.59	11832.7	9219.07	8060.1	7405.63	24978.6	10798.5	4613.47	11133.6	8563.29	2944.68	6314.48	6928.58				7647.86	8655.73	8947.59	42958.6	14853.5	18783.1	19094	21666.1	18599	24026.4	16446.9	17216.5	20063.8	7713.81	9590.31				3764.79	3792.38	8910.24	1907.71	5747.24	2623.18	5190.37	1706.09	6169.26	1831.26	4575.08	13936.4
		4511.68	8019.07	2919.32	12942.4	7031.31	10429.6	3762.51	12302.7	13673	4717.38	4809.95	5467.01	1995.6	9752.65	6917.22				9735.55	6848.31	8856.44	47422.5	21723.8	16953.6	15008.8	18612.8	16077.5	24577.4	19900.2	19907.2	17782.1	8079.76	8361.81				5985.88	4322.2	7441.73	2651.21	6740.09	5611.33	7543.4	1944.05	6224.1	1051.62	3372.27	6809.46
		7528.55	5328.79	4531.79	16459.1	12915.2	16717.4	2579.88	17173.1	12521.9	4760.88	6632.81	7782.92	5456.48	9433.57	3933.46				9318.35	10862.4	8471.93	39764.9	18289.3	21924.8	32935.9	21992	20290.9	18230.8	21643.5	16855.9	11619.8	9022.99	10689.6				3196.55	1896.81	8015.31	3542.5	5094.52	5573.16	6582.59	2823.31	5693.66	1228.26	4992.82	3045.76
		1654.94	6218.77	6604.13	6529.03	12980.3	6750.56	11800.8	9421.06	10644.1	3040.05	4103.59	2010.54	3595.9	11126.2	8394.97				9354	9306.07	16034.6	60090.5	15645	15542.6	27509.1	21840.9	18561.1	31085.6	18505.8	18912.1	12523.8	7757.7	9356.03				6810.1	2838.04	5634.34	7077.89	8607.9	4614.32	3672.24	1802	8676.59	905.123	7931.66	5360.64
		9515.68	3244.54	8946.46	4507.61	8528.85	6944.93	819.874	31005.6	15328.7	3979.45	8789.15	3418.08	5203.22	9039.4	4216.41				9027.15	8536.97	8436.49	50229.6	16290.2	11552.7	29722.7	27391.4	21068.9	30346.1	16913.2	18891.1	18477.8	7678.72	7155.84				5006.19	7365.01	8730.57	3227.61	5972.31	4301.77	2413.78	1266.44	11408.5	1082.19	7131.59	6545.49
		7249.43	3598	2873.42	14082.3	12786	14691.3	8184.8	12706.9	4985.89	4274.42	17763.5	3618.54	4132.2	4563.78	4193.58				8239.88	15232.9	14947.6	46205.7	20684.1	11769.2	31104.7	21070.9	19854.9	19953.6	18789.4	19755.8	27045.1	7541.49	9320.11				10542	7148.06	7745.28	2508.31	6133.08	4322.95	4979.15	1461.88	8383.28	2739.08	2341.02	13143.2
		7905.07	2616.99	3975.53	12766.6	15932.1	16561.8	8412.59	9598.42	8130.69	3217.37	3675.03	7760.41	5599.14	3201.99	4557.2				9007.29	9578.62	6878.88	34996.9	19399.8	21022.8	35901.3	19344.9	20378.8	18044.8	17933	18420.9	13951.5	8474.33	9776.83				6260.99	7829.46	12257.4	2549.48	7499.07	6654.92	4031.91	1291.31	10093.9	1112.08	1693.61	4213.12
		8462.27	4316.09	3427.97	3927.09	5297.12	5723.03	13961	14500.9	10555.9	3560.25	3238.04	2496.94	6511.06	5331.82	7195.79				8565.86	14025.9	11810.4	49126.3	19099.7	15843.6	25727.4	20054.1	15878	11985.4	20893.9	18847.6	16060.7	8919.78	10150.5				5791.03	7952.45	7849.99	2673.44	6269.37	10213.8	3090.6	1098.21	8655.31	1871.6	4764.27	6609.97
		9491.83	4259.95	2898.63	12105.9	14070.5	12253.8	25696.9	19691.5	16591.5	4073.4	11915.2	10019.7	3806.84	3064.15	2638.05				10261.3	8971.43	10636	32536.5	15384.8	15408.4	20271.4	22314.8	23441.1	20774	18056.6	17600.5	16135.9	7711.18	9881.36				6789.28	4087.51	4987.27	1826.88	6229.23	4572.51	5411.03	2167.72	4332.06	915.371	6436.46	5048.8
		6481.78	5659.86	4585.45	10651.6	14370.1	11413.2	13674.1	11799.2	10232.8	2722.65	3730.77	4193.51	6075.02	7542.6	3250.58				7607.28	15682.2	18965.6	48290.7	21721.3	11001.9	11650.2	20555.2	19930.7	19810.3	20956.6	19142	8877.52	9179.86	7348.9				7224.86	4277.12	5950.25	4296.44	7293.38	4970.77	5884.38	1108.79	8854.41	217.838	3700.29	4946.77
		6955.44	5703.12	8807.84	7309.55	7785.64	10765.7	7915.61	18915.6	14602	2069.86	13278.6	4217.79	2112.36	6241.87	2347.31				8390.29	8078.02	12095	26721.6	20241.7	14679.3	26105.1	21906.7	17869.6	12730.7	20649	14623	12888.7	8538.74	8848.71				5718.47	6216.69	10228.6	2836.53	5860.52	3297.19	5391.82	1509.41	5848.4	1152.63	5867.57	5182.35
		10594.5	4928.4	4032.34	14101.6	12683.1	20438.5	21078.1	9929.38	12280.2	3915.19	7619.17	10657.5	6277.79	12257.6	8097.49				9970.49	12100.5	14709.5	47796.9	19661.6	17067.7	27358.6	16989.1	20010	10413.7	21509	14470.1	6776.16	8941.4	8779.48				9672.42	4176.15	8731.42	8704.95	4575.41	3952.1	5023.39	1257.88	2988.09	2059.07	7182.85	5113.08
		7078.85	4161.95	10517.1	9182.35	10728.2	23486.9	21177.7	8918.98	9380.95	2629.34	4588.57	8187.26	4653.56	2978.78	8099.85				8483.91	10627.3	11033.8	32838.7	19163.9	13578.9	27247.9	29260.1	17548.7	31746.4	19211	15233.5	10168.2	8126.04	6937.46				7902.63	3176.14	4901.58	4165.1	5376.9	6347.43	3788.87	1803.1	6845.05	335.618	7191.86	4254.48
		6189.4	2180.4	3645.85	4335.33	4591.38	10924	16332.9	22244.9	6667.13	1975.19	9768.81	10376.9	4253.59	9124.37	1588.35				8540.34	12581.4	7986.27	31675.5	19638.7	12012.4	28861.4	22370.7	17846.2	17779.3	17565	15486.6	11837.5	8990.68	7592.57				5417.75	10073.7	5280.51	2876.07	5564.85	5601.62	3771.15	1261.96	6760.82	1339.61	7750.47	8793.79
		3224.66	3521.69	6851.7	16699.9	8489.3	4365.62	14748.5	3077.36	3497.12	3843.64	1836.38	6374.62	7406.73	10236.3	5011.35				9841.47	9579.06	8576.03	35694.3	23763	11321.5	24824.6	22089.4	17485.8	9996.26	20813.3	17564.3	30586.3	8254.34	8227.64				9189.75	6131.26	9190.49	3759.19	2925.03	5937.59	6672.46	1194.61	7123.68	892.419	5904.43	7301.3
		3727.73	3488.98	1604.78	7875.31	15101.9	18518.5	9678.44	28040.2	11711.6	3979.86	6363.29	8940.28	4691.22	2584	1641.14				9512.17	7214.66	10484.6	33862.8	22881	14729	29693.4	18327.7	25043.7	29841.2	20204.7	19143.3	27857.2	7318.29	7941.83				5712.3	4426.03	9711.82	7437.13	5486.66	7265.74	7610.8	2066.06	6727.98	2505.32	3061.74	4924.46
		9633.24	4567.51	2862.49	13568.1	6654.47	18548	9657.06	12639.7	18703.6	5312.67	10591.1	9606.76	7258.63	3958.12	6196.79				9213.33	17532.6	7398.16	55249.1	22606.3	12541.7	17261.8	20690.5	19725.6	35253.7	18241.5	17770.4	26542.3	7511.85	9210.97				4138.46	3850.3	7433.3	3978.64	2916.24	5417.09	5533.69	1109.34	5710.65	2575.99	5550.83	4708.11
		6046.88	1578.04	5247.33	16492.7	10267.4	11477.6	7018.69	18396.1	10164	2785.89	8850.88	5728.14	7214.76	5930.4	6609.6				9630.66	10484.1	13938.8	36689.8	16042.1	14374.1	12329.3	17699.2	18504.2	21609.6	19330.2	17006.2	29214	7297.49	14048				2745.05	4721.6	7032.41	8484.84	7938.61	13058.6	5384.62	2844.92	7211.8	2930	15300.6	7462.09
		8302.62	2844.52	2138.56	9613.52	12926.1	15311.5	13343	9614.25	3120.91	4068.08	6422.51	14732.5	5761.47	3954.66	3431.24				9750.97	17033.6	16421.4	46260.5	18378.4	15645.1	26341.4	16083.9	22026.9	26040.5	19167.6	15256.4	18191.8	8080.31	8530.7				3648.98	5434.52	3122.97	3446.34	9349.02	7135.34	5506.14	2964.55	7526.62	1700.12	8700.17	5291.18
		8333.43	6152.33	9594.08	8387.59	17152.1	6327.31	13231.9	11166.5	3389.06	1386.91	3445.94	10143.6	6530.96	5300.56	5428.42				7425.19	10318.5	12757	37716.6	15785	18058.5	18685.7	14819.5	20568.1	18049	19543.8	18770	16057.1	8649.67	11243.3				15182	3980.84	6670.93	3908	7174.12	7996.44	7139.18	978.247	10943.8	1799.82	4858.93	5560.48
		8112.66	3349.39	3861.01	7652.22	16248.9	4782.61	14059.7	12895.8	10285.7	2965.48	10746.2	9391.58	3781.81	4756.51	9366.76				9092.98	8560.58	18291.8	37297.1	15388.3	10943.1	23807.9	16927	16978.8	24028.3	20832.3	18701.6	14993.3	8549.23	10663.9				6146.17	7816.25	9206.61	3822.29	8487.16	7440.45	6494.35	2758.04	5017.53	641.374	5420.24	2816.37
		7670.16	5747.61	3876.49	7129.63	10307.9	11998.6	5515.42	10985.7	3835.2	3552.77	5999.66	4707.89	8839.67	4367.42	5490.79				8302.99	10602.1	16432.9	17544	20633.2	17809.4	13460.7	17955.1	16255.5	26188.6	19559.8	19007.1	16650.5	8513.63	13967.1				6162.06	2771.03	9927.39	2880.96	5524.78	6232.49	5233.95	1688.38	8567.22	1610.35	4547.21	7377.92
		7464.4	6058.13	4566.86	18970.2	10239.5	17589.4	12867.6	4415.83	3155.75	2947.87	6133.34	5982.99	9646.32	5169.32	1710.83				8297.18	7656.44	15953.8	30663.7	18057.1	13147.2	13256.4	15182	17435.5	24227.8	19872.7	19033.1	12362.9	8617.39	13485.9				6421.29	5283.88	9972	2928.57	3884.95	5493.07	7390	2859.06	7861.26	733.543	3619.6	11888.1
		8664.78	3289.02	2568.6	16631.5	8735.54	18852.5	21607.7	2647.48	9510.07	2613.71	5640.69	10981.1	7425.25	6562.08	7668.33				9692.78	7612.95	11493.9	44059.9	16405.3	12026.2	53899.2	22878.1	25862.5	21833.8	20253.7	18198.1	18540.1	9391.58	10757.2				4647.13	6744.42	8228.42	3386.42	8677.1	3688.6	9245.05	3444.07	7253.83	967.357	4314.24	5898.29
		1940.54	7081.52	1612.54	9274.67	11272.8	10401.9	25138.2	16566	18490.4	3017.32	5047.19	9051.3	8975.15	4624.84	4873.65				10366.4	7154.66	12183.9	20947.4	19157.5	13414.5	26764.4	20437.2	19211.5	21516.6	19752.7	18122.6	23119.4	10876.7	9169.87				9121.11	8324.1	10336.5	3581.87	8363.79	5097.74	7113.73	1117.78	9194.83	943.482	8474.15	4885.51
		9724.5	5385.47	1600.03	12089.9	8180.08	11099.3	17704.9	14153.6	15113.6	3492.93	5607.43	7118.91	3547.91	4076.23	3371.86				9092.07	12627.7	10854.4	35744.1	16143.3	18061.4	20969.9	19592	18677	17966.7	20442.4	20263.7	22058.9	12042.3	10499.7				6303.26	5520.97	8193.37	9268.86	7658.66	4650.29	3321.46	1080.12	10972	936.294	5329.39	6858.44
		9382.91	5796.57	4134.37	18239.2	8131.22	14254.2	7395.97	10115.9	10803.8	3910.04	7998.85	5417.14	5287.09	7352.24	4749.19				10402.6	12755.8	12336.3	23089	15614.1	12978.4	28958.4	18476.9	16556.8	14608.6	19207.2	20575.2	15629.2	10767.5	6374.13				12136.2	10057.8	5477.86	5630.53	9710.33	5720.17	6008.37	2019.54	11090.6	880.751	8504.34	8408.79
		7581.93	2156.18	4017.18	11725.8	8756.38	19034	16236.8	60340.2	11075.7	2973.76	8184.84	9868.47	7766.83	5722.25	5309.44				7696.79	7896.55	8923.76	16372.9	20726.7	13549.5	26421.2	23095.4	17885.4	18587.3	19761.2	19322	17812.2	10324.4	8806.42				9385.49	4240.8	7175.67	4362.49	5497.98	4119.11	4285.65	3337.55	4213.25	973.888	10906.8	6852.67
		8614.3	4468.32	5556.32	8521.36	16544.7	19428.9	16284.8	19008.6	14244.6	6485.03	3669.24	5835.28	10674.8	6373.53	4477.99				7261.07	9048.66	7721.01	30194.2	23024.2	13217.5	24550.2	21987.6	14993.1	14778.3	19907.2	17148.8	24336.3	10452.2	5378.44				8594.64	6553.38	3779.82	4038.27	3954.93	5786.24	3624.45	1969.16	2708.68	1336.97	6706.54	5248.74
		6775.59	1726.44	2662.42	18132.8	10810.1	18149.4	15597.5	18158.5	7816.65	5954.23	4029.29	9640.28	8663.92	5219.95	4591.29				8085.52	12834.9	11373.3	14423.7	20089.3	16867	15478.1	20331.5	18223.8	17653.5	23427.9	17710.8	14305.9	9663.75	7591.49				6042.48	5008.3	6469.92	6695.6	3334.25	10174.8	5010.33	1582.26	6001.34	1633.46	5212.96	9574.85
		4476.82	7377.36	4523.13	8942.06	19239.5	20176.4	11131.3	13545.7	9042.25	2675.47	8681.69	10378.5	4168.45	4086.23	5105.38				7982.97	10100.8	10018.5	46777.9	19969.8	14088.3	45802.2	26160.4	23743.4	19263.3	19375	18148.5	17353.7	10759.7	8860.78				5768.01	6293.26	5379.36	4370.55	3967.84	2659.79	3671.79	3646.76	9947.75	10555.1	4922.48	4753.5
		8063.93	9143.21	3324.28	15650.9	7717.3	16523.9	12277.6	14012.2	13166.5	4548.47	4162.53	15037.5	8470.39	3313.57	2384.7				7633.17	13807.6	7518.9	41951.6	17805.9	13141.9	38379	22542.2	17964.2	25826.7	22575.7	18106.2	12548	10070.2	10978.7				8230.38	5387.9	4257.03	5266.23	3813.69	5644.27	6139	2602.56	8269.3	1426.02	7440.62	6474.94
		3609.96	4733.72	5357.28	16448	8697.35	11236.9	11874.1	21978.1	5154.43	2768.68	4345.39	7858.96	8808.42	1557.36	2393.7				6673.55	7763.38	10309.1	23341	20034.8	15494.6	23871.7	17229.2	13911.6	34268.2	19456.6	18324.9	14360.6	9311.45	9892.26				5640.9	8230.71	4682.19	1669.9	4124.02	4615.24	3834.2	2400.56	8173.7	2031	2550.98	7213.42
		2616.87	6571.97	8066.19	19171.3	7515.1	15104.4	8448.53	19339.5	7569.55	1882.41	5875.74	12403.7	8900.19	3345.2	624.495				6440.42	7788.43	14544.2	16124.3	19767	11164.6	27720.3	21185.9	19988.2	29721	19126.2	18704.3	16356	9227.93	8834.52				5066.06	7345.36	5903.08	3052.45	3241.35	5985.22	4685.4	3185.37	10375.6	789.404	6581.33	4898.56
		5420.71	9913.45	2067.2	15102.6	9624.63	14647.3	15149.1	13585.3	17929.2	4804.59	8183.72	9590.72	7668.68	2784.37	2120.3				8225.26	5366.96	9117.59	57841.7	19600.5	9525.24	22735.7	25285.3	22988.7	33153.5	20567.4	18293.6	17196.1	12943.5	13580.3				7489.9	7115.04	6627.28	4039.14	4330.39	7311.51	9328.85	1973.05	5302.94	1208.05	5376.46	7706.56
		8203.3	5571.37	3748.46	14325.5	19164.5	18146.3	8447.12	20209.8	22239.8	3508.38	1723.42	10679.7	6923.16	4502.6	5742.36				6595.2	8810.07	8305.32	34494.4	22707	16168.5	21766.3	21155.7	18020.5	31536.7	18435.3	19223.6	15917.6	11375.4	14694.7				15630.1	5629.96	8763.62	6038.1	5522.21	4477.25	1301.52	2427.9	12941.6	1665.44	8271.7	5739.25
		7830.02	4788.98	3536.91	5363	10096.6	7832.15	3570.28	25968.6	16310.1	2163.27	3347.57	8561.18	6789.74	7340.37	11121.7				6339.87	5139.55	10848.9	34480.3	18892.3	12521.2	14822	17842.9	26226	19539.1	20378.4	18559.8	20743.7	14009	12676.1				12990.5	8384.12	5375.57	5256.8	6258.06	3420.28	3885.99	1183.78	7013.95	708.194	4672.11	6293.29
		6041.89	8179.76	3356.27	8447.77	10678	3516.95	12589.9	13607	11322.5	2688.3	4395.42	10601.9	7944.22	8237.47	2401.19				9955.26	6093.99	5228.85	28732.9	18009.3	19301.9	20710.7	17111.3	17966.2	28115.3	19139.8	18421.2	16981.8	10824.3	9713.39				3289.34	8483.25	6309.26	6291	4544.99	4262.03	3148.7	2067.92	9849.79	1000.39	11968	3727.05
		11512.6	5166.37	3046.51	8575.73	20785.3	5318.27	9690.55	22425.8	7945.07	6307.07	21736.5	12723.1	8053.01	3843.36	3543.79				7766.49	6728.16	7258.37	29297.7	22735.3	13928.3	16462.2	16558.9	23028.7	16009.7	20905.2	18244.1	15455.6	10671.4	14002.4				9461.43	9648.94	3891.04	4668.99	7537.19	6379.47	4332.32	2282.59	9106.92	725.775	9502.32	3194.75
		3719.05	5475.11	2882.07	10735.4	15628.2	13668.2	18780.4	12061.5	14296.4	2372.98	10101.3	14762.9	9304.63	3917.98	3749.71				8779.65	5019.85	5732.23	36057.7	18369.1	9692.12	17800.1	18409	14711.2	23568.9	18033	19762.7	18816.6	12246.9	14010.5				10766.7	7998.24	5737.29	3530.3	3085.85	5282.86	4292.2	2124.41	5829.93	1009.38	7486.48	2991.88
		6966.4	2254.57	1735.75	10390	7227.66	6584.57	17069.1	21324.6	14512.8	635.754	5602.02	13732.3	4963.47	4312.78	6782.59				6038.75	5096.88	13264	15870.5	17906	11609.1	13421.6	18205.4	17577	20448.8	25640.8	20289.5	13750.3	9595.33	9794.36				12453.8	9343.36	2885.19	3056.49	6953.11	3172.65	6975.98	2690.61	11029.3	813.392	11991.8	7044.67
		4965.68	5961.55	2455.11	12720.3	21315.2	9060.97	9380.72	15203.2	12904	2926.83	3275.97	3631.03	8553.23	4468.79	6139.42				8691.15	9814.44	10627.4	18867.8	18459.8	12821.6	19804.2	17924.8	15709.8	19199.2	19018.5	20809.6	22433.3	9385.29	10162.4				12257.1	9321.58	9162	3879.01	5163.3	4091.99	5032.93	2045.48	8368.95	1114.48	7370.48	4132.17
		4424.35	7413.89	4237.12	9730.14	30542.2	17615.1	9174.08	24781.2	11478.9	2771.34	12968.2	6008.74	8362.64	6295.21	4939.69				8312.63	9643.62	12840.8	24296.2	19792.9	21864.1	21084	24176.5	14165.5	13971.5	16181.3	17844.2	10894.5	13476.3	8600.34				12320.9	11068.6	12231.2	5353.06	4692.33	5732.54	5931.27	3636.58	7801.28	1861.28	7956.31	4444.1
		10368.6	3776.45	3353.64	14348.1	12791.7	2745.2	17769.2	24058.7	5367.6	3663.1	3594.8	5188.8	9247.7	8161.75	3359.78				9131.91	9857.19	11763.8	29232.2	15253.8	20454.5	13249.8	19753.9	23405.9	24280.3	19734.2	18663.1	6916.46	15422.9	10010.5				8111.67	12352.4	7192.86	4552.86	4560	2617.7	3363.78	2800.97	7450.87	1268.52	7099.12	1186.94
		9664.07	7078.86	355.219	7122.91	9576.56	14117.6	12349.7	18512.7	8414.2	2472.94	3528.14	11695	3042.03	7145.93	8299.82				7988.65	5714.15	6368.66	20933.8	15955.9	16889.3	15180.3	18032.7	14486.1	13632.2	20219.4	18409.4	12090.4	12648.7	7808.58				18285.8	4981.43	7633.2	3624.97	3722.02	4365.92	5151.55	2111.86	10416.2	663.979	7274.52	2350.92
		2978.23	8818.78	1138.1	4806.22	10295.7	5890.58	11493.4	19058.3	10484.9	3283.17	3303.41	8415.06	5650.48	6576.55	6668.62				7319.44	13653.2	7616.79	22068.5	21504.4	15467.2	17718	19182.4	15781.1	14560.4	20026.8	16307.7	13876.1	13465	6256.73				8310.77	4706.78	10079.6	2286.66	3912.98	3992.21	2682.72	3455.75	10297.4	1415.96	6441.71	2990.45
		6099.17	2502.56	2113.61	8167.6	8147.44	8893.26	7751.61	19329	17673.6	2963.07	3610.26	5228.77	3279.14	6347.58	7682.18				8376.82	12824.9	8336.86	22866.7	19690.5	17182.5	24939.4	21630.2	20549.3	30466.9	17940.8	18832.8	9665.15	13926.5	9594.21				6566.77	6856.38	7849.02	2654.54	5828	3509.86	6271.23	3802.55	7127.57	3574.06	7222.12	4166.66
		5217.57	2034.53	1407.45	17011.8	9602.21	11346.7	4639.8	29621.9	9345.01	3267.44	3697.12	6518.85	2913.33	3987.29	5501.73				8249.23	11434.2	8673.63	18743.3	19942.7	17181.2	16077.4	22832.1	19557.6	22145.2	18545.3	20020.6	14083.8	13352.3	7985.32				5105.03	7124.11	6868.05	1611.51	5019.63	3385.88	5414.62	3802.98	3454.64	1141.62	6150.72	2484.68
		6083.52	3183.79	2174.1	19286.2	16922.6	16479.4	2959.77	12733.2	8969.52	2997.94	6344.2	7487.25	5167.56	5397.58	1514.79				9312.57	10681	9728.31	13382.7	20946.5	18978.3	17059.3	18902.2	13323.3	22425.5	16630.7	15701.3	12402.9	10204.8	6898.48				7505.44	6828.18	6437.23	1855.46	2732.72	3880.55	5210.81	2478.6	7303.48	1819.75	6808.15	2588.79
		5245.74	1925.02	7422.37	17699.1	8782.03	10942	7778.11	22637.3	9081.9	3915.44	3903.23	4271.11	2422.21	9277.26	4598.46				8815.93	12241.8	10342.1	19923	19020.4	15901	11646.2	18255.5	14695.8	11645.2	18606.3	12576.3	14058.5	10816.7	15095.6				7750.13	9752.69	5429.7	2666.01	3997.06	7666.39	3857.42	1470.2	6515.63	1230.84	6230.93	3953.36
		13130.4	9251.95	7565.2	13217.4	18062	17790.6	9707.36	16359	12911.7	4277.95	4613.43	5993.44	3597.54	6724.15	3409.22				7117.09	7731.72	4739.76	12199.4	18199.1	24454.5	10145.6	17182.2	15713.4	24175	16919.9	21733.8	10707.5	11850.7	6544.2				7199.63	7923.97	3184.57	2448.21	1398.12	5202.07	4883.25	2934.98	8349.54	893.975	3894.49	5537.85
		6012	4032.44	4236.97	19497.9	21020.4	16075.4	13305.7	25598.2	12452.8	2154.68	3709.04	6533.33	1296.01	7198.64	7366.62				7085.79	7875.88	5889.22	18552.2	17386.5	13683.1	10133	15410	15388.3	23740.5	17925.1	16301.7	13711.9	12525.3	9878.64				5091	6752.61	7363.27	1792.99	1635.95	3371.91	7331.28	3929.86	5773.53	1150.36	8686.68	1514.18
		5235.09	3505.98	2218.54	4583.22	18407.4	16871.4	9862.33	16872	23906.8	3711.76	3495.21	3621.16	3767.87	5432.23	4410.4				9862.6	6055.41	8417.56	16740.8	20754.3	11750	13396.1	15015.2	16553.8	26664.8	20469.3	17816.1	20236.9	10811.2	6597.22				5266.26	12691.4	9097.39	3075.17	2533.01	4425.91	7226.48	1755.54	4114.46	949.594	3302.16	2842.2
		6592.69	7192.97	3085.46	5721.12	8722.54	11079.2	7927.96	7923.84	25145.6	1352.54	4640.4	5093.28	1842.02	5087.55	8993.74				6649.05	11550.2	10322.7	14948.6	23411.9	22863.4	10791.5	21195.8	21139.1	26358.1	17583.4	21028	9127.73	11455.4	12293.7				12398.3	6813.19	5942.75	2078.9	7517.75	3693.35	6653.18	1731.91	13870.9	1711.25	5913.19	2928.7
		12683	3707.6	4698.19	10153.9	16588.5	12835.5	8368.85	11243	7676.41	2331.82	5841.16	4913.56	947.544	6293.39	5098.61				8210.49	9682.49	11563.4	11567.8	19990.1	18222.7	27104.5	18640.7	19176.8	33297.1	20914.8	18809.5	5476.56	10131.1	6832.45				12986	6467.8	6989.14	3422.78	7249.45	6796.25	3601.36	2445.03	8614.84	1230.76	5755.62	1636.48
		9152.15	7778.01	4576.03	12273.2	29496.8	27781.4	9619.88	4818.12	11463.1	3333.16	4474.89	6799.61	3103.85	6074.05	6089.94				8016.49	9969.27	9408.62	13442.7	16199.8	17232.6	17169.7	22555	22702.5	24975.9	23572.7	19475.6	9535.62	9073.14	6186.55				12468.9	8184.6	4831.45	9334.3	5995.86	2586.61	5901.76	1879.24	1773.36	1998.17	7165.04	6789.43
		6685.6	3886.95	2156.53	11868.3	23961.6	17279.9	4470.01	11389	7004.69	2856.41	3945.98	299.748	4604.3	3272.4	3058.3				8120.23	6200.36	7236.8	18114.1	18093.6	17452.1	12155.9	21216.8	21002.6	29523.5	19385.8	17866.6	16417.3	9067.15	8895.85				8678.84	3849.54	3802.74	2490.09	8915.44	3398.38	6686.16	3760.44	4934.47	607.195	10203.9	3215.55
		16010.1	6937.07	1917.42	20647.9	6548.85	18769.6	14716.1	20612.1	11011.3	4195.55	4758.84	5219.9	3568.79	5572.52	5131.95				8458.71	6761.46	5860.09	33045.2	19906	13854.3	10359.3	17712.1	15390.3	29771.3	20676.9	18570.4	7723	9340.72	7389.77				15343.2	5664.68	3675.65	2487.12	2369.4	3766.19	5985.12	2252.8	11688.2	1516.09	7024.77	3481.81
		3689.37	3353.33	2608.11	14277.3	6562.24	12572.8	8434.74	6317.51	24506.5	3802.36	4061.21	4698.76	2862.01	5335.52	4912.57				7280.98	11638.9	11189.8	13453.3	15551.3	18136.4	13804.1	21639.8	12614.7	23756.3	20558.7	18001.4	9856.32	8001.05	12128.3				7531.68	9667.43	6177.14	1793.92	3400.43	5304.96	5145.19	2203.98	8652.6	1262.24	3135.75	2889.69
		8167.61	8481.89	5605.85	17089	8028.21	11292.5	9745.43	18041.3	10292.1	1364.7	6351.77	4979	2748.88	13380.6	3826.92				7587.12	5993.78	10814.7	17853.3	25464.1	14561.3	20687.9	23126.6	13594.6	25086.3	19651	17749.7	9601.23	8778.5	17855.5				13026.3	5070.36	7176.64	3084.9	1806.47	2750.01	7251.44	4551.03	7303.4	1980.77	6490.32	4848.44
		11349.3	6644.82	1864.56	11880.8	11755.2	5112.22	9934.94	9360.58	15168.3	2270.11	6493.48	1442.27	4573.83	9671.78	9793.83				9886.44	11848.7	20090.3	12058.7	17197.9	14273.4	13868.7	19276.4	22606.2	33162.7	19565.6	17856.4	6645.18	8786.47	15148.4				5827.44	8925.34	5965.56	2988.08	3590.47	2513.39	6985.08	2874.23	7457.74	1436.99	6231.72	3782.56
		11595.7	2492.59	3763.64	3929.05	19296.3	4058.94	10656.9	5847.36	16583.1	2578.57	6779.85	5402.5	1544.69	7763.05	6193.54				10363.4	7115.84	10766.5	22330.7	23513.1	17356.6	52518	18659.8	14815.5	25802.9	16969.1	18492.9	9168.51	9684.83	10545.3				11046.2	3387.05	4984.74	4448.81	2337.67	3959.89	3661.17	2332.26	7823.79	830.326	5055.89	2847.85
		4547.96	5409.05	3761.29	6428.9	14020.4	5781.19	8418.19	15965.5	9262.16	4943.02	4260.43	3499.6	4471.73	17671.2	10387.3				7552.45	9059.33	9758.5	19650.7	15288.3	10868.2	29161.2	17727.6	16567.8	16833.8	19697.7	17684	6649.33	7887.11	8982.08				7557.51	10632.7	3386	3268.62	2961.59	4320	3562.63	3174.6	6202.93	790.13	6150.22	4107.22
		7969.41	4216.85	4689.18	12857.1	15548.1	7334.85	11144.1	6388.94	10788.7	1785.06	6115.34	6544.3	3752.32	8379.5	3075.31				8098.76	9380.58	10725.5	25814.5	20320	14003.3	42570.4	20683.1	17665.3	17741.2	19732.5	19540.1	6789.27	8569.98	10523				6845.74	2952.45	5460.03	4279.16	2182.59	5313.74	6001.08	2133.19	7429.87	1832.83	5606.35	2621.59
		8168.98	3351.81	4822	15043.3	14167.9	15497.9	2154.91	13408.8	11229.3	987.584	2735.2	4667.21	3910.08	6736.01	1799.22				7453.89	6674.98	14126.9	21943.6	19490	21134.9	47082.9	21837.1	18825.7	20118.1	20660.8	18462.6	8736.28	7654.52	8914.19				12334.3	6096.24	8732	4656.16	2435.41	2578.37	2524.33	1827.05	6573.65	1781.89	7586.23	3466.49
		8412.3	7732.55	2678.12	6110.74	22442.1		6735.16	12218.8	21403.9	3413.48	7332.83	4746.47	4486.95	6218.46	4062.53				8240.38	5614.84	8859.28	35264.3	20148.7	17029.3	15379.2	18446.4	16203.5	18967.6	18469.1	19522.8	14010.4	8059.32	8408.89				14223.8	3998.97	5472.35	3398.05	4333.68	5654.01	3825.69	1988.09	7182.15	563.933	5124.6	2333.48
		3262.85	6507.83	3916.65	11401.9	13481.2	1784.95	8896.43	6788.26	11419.1	3068.95	4451.75	3272.85	2695.48	9610.38	4315.36				7053.52	7712.59	15626.8	17403.4	16080.7	18527	25484.6	19814.5	23493.2	42640.8	18577.4	19990.8	15305.3	8304.46	8614.28				11218.5	2095.99	7663.99	3687.13	2715.65	5281.29	4547.27	2601.36	5692.19	761.463	6602.12	1645.47
		5396.65	4682.16	7267.83	27686.3	11686.1	6801.09	9790.72	14747.8	6463.2	2697.83	4972.78	4885.39	3399.77	3862.45	3346.83				7706.13	6965.74	11006.3	19327.3	16293.5	19597	17035.4	19383.2	17106.5	14986.1	23084.3	14903.5	18137.2	7867.97	7986.7				9650.28	2958.74	6628.52	3629.69	3609.95	9339.24	3825.96	2610.7	8969.57	2281.92	7594.15	8036.43
		11081.3	5635.16	5187.93	8427.21	13281.3	4976.66	8804.85	10159.9	15393.7	2978.46	7258.59	3296.03	5224.51	8076.97	6419.98				8323.25	5641.64	12294.9	17077.9	15348.2	15051.8	28200.8	17776.7	20180.5	26231.2	21670.2	15818.2	26489.4	8876.36	10764.4				5197.08	3681.88	7363.78	3457.69	1853.08	4234.54	4651.15	2164.99	6347.15	1276.47	6915.21	4047.58
		7168.03	2888.28	5671.21	6180.72	4609.79	9991.05	6043.82	16797.5	8333.77	2213.87	6425.23	3536.83	6316.73	7956.4	3634.66				7932.38	7245.2	10709.8	17869.3	17744.5	18458.3	25654.9	18971.5	21717.4	23137.3	19373.6	20034.2	25635.3	9035.82	12515.5				3625.72	5165.29	8367.97	2310.26	2625.19	7438.55	5854.41	3112.22	9667.73	2499.58	3122.89	4635.94
		11292.9	2575.41	3650.78	18845.3	10933.6	3901.37	4905.09	16496.1	17752.3	6856.87	6078.76	6106.18	6395.68	8609.56	6092.62				6731.85	6455.17	10975.9	18411.7	14854.1	13906.7	32352.6	18650.6	17339.5	26804.7	20331.9	14443.5	14562.9	8952.6	11240.6				11874.8	2923.67	8473.25	6070.48	5439.93	3688.7	4144.26	6212.46	7270.56	2207.56	16364.1	5526.12
		5305.52	5435.96	4070.92	13455.8	10223.5	6339.75	6666.51	12260.8	14299	4545.39	4689.58	4087.74	10044	7483.19	8788.41				6962.33	6892.81	9163.45	24305.2	16326.1	15130.5	39725.4	17869.5	18285.8	22434.1	22112.2	16056.4	13717.1	9192.91	8927.32				6239.35	4411.06	5799.67	2996.38	4085.46	3490.04	7705.98	6811.04	5120.16	877.079	7826.97	2847.94
		7906.24	4212.33	2969.46	22477.2	11042.4	7429.66	10036.5	12475.9	17933.4	2285.87	9551.27	2135.34	9466.26	4606.38	6969.98				6383.26	5616.03	14479.2	66125.9	21905.4	18161.2	31606.8	15962	15086.7	27963.2	19265.3	11715.7	13920.2	8868.38	8448.68				12369.8	3953.79	6369.09	4416.32	4430.96	1396.52	5767.28	7257.59	11093.1	545.786	6673.12	2994.41
		4116.94	4087.95	3923.65	8624.6	7553.33	2022.78	3356.89	17581.7	9185.95	1622.22	4354.64	8744.99	11690.1	10833.8	7028.08				6342.58	5758.6	9625.64	14854.6	15982.7	16822	32586.8	19816.2	19992.8	23581.4	16958.1	17222.8	13250.1	8290.6	10791.4				12895.2	7352.02	5529.7	5229.29	4758.44	3869.6	4369	5682.88	6806.32	879.476	7242.87	6875.13
		4174.58	5537.38	4893.97	11984.9	12461.3	2953.02	4512.77	16039.2	9336.91	3514.05	4138.37	3500.15	12681.3	9329.59	9274.64				7123.36	7029.19	10626.8	14426.1	18473.1	12931.9	33638	15900.2	20568.2	12825.1	17780	18811.8	18292.4	9381.41	9750.09				9744.71	5559.17	2184.57	2224	3767.57	6241.89	5641.6	4604.37	3623.65	1229.31	7899.66	5327.3
		6352.52	6235.65	2078.99	9243.45	14650.7	8998.48	3843	12337.8	22031.9	4136.95	4552.11	4932.48	5132.33	4376.52	10193.3				7603.97	7125.29	8680.35	27767.4	19618.2	19719.6	29758	19095.6	20424.8	15907.4	19283.1	14105.9	9835.27	8688.36	10575.2				5487.22	8617.49	7383.27	3528.91	1906.13	2868.27	3134.02	3685.35	8407.18	821.767	6798.18	6521.4
		5768.13	5153.34	2691.07	5625.51	15210.2	26236.1	6362.06	13039	7060.42	3989.19	2152.62	3194.69	1509.36	5070.69	8622.23				6553.42	7104.08	11084.1	25044.7	17319	10713.6	23144.7	24568.7	17618.9	15701.3	18336.2	21179.1	14653	7746.95	12426.7				7012.56	6612.24	8797.39	2739.66	3493.62	2573.13	5927.52	5754.47	9446.79	762.105	4833.58	8811.01
		6985.58	2342.55	2305.66	15433.5	18281.6	14687	7770.33	11293.8	14369.2	2589.12	3084.36	7346.62	7546.87	2772.59	5916.89				9543.99	7770.38	13461.8	26434.7	17183.2	19621.3	16905	18676.9	17090.7	24178.4	22270.4	21324.1	10299.5	8133.8	13541.8				5535.37	4089.9	4642.75	2830.81	3639.54	2103.7	5112.46	3744.63	6275.97	625.974	8996.24	7321.9
		4257.28	2673.46	1183.33	11510.2	17154	16800.5	5880.43	15327.5	12911	3956.12	1993.79	2455.66	2618.55	8503.14	6482.79				9177.2	16140.9	7498.42	14562.2	19410.3	11923.5	18322.8	16966.2	15567	22364.2	22669.9	13627.8	19590.1	8461.95	9565.84				6138	3189.79	6789.14	5447.55	7155.4	4744.1	6650.39	3639.6	10179.2	976.236	8645.15	8127.57
		7141.05	2942.89	1919.94	5027.96	18064.6	23131.4	17348.8	22134.8	8785.35	4080.41	1844.44	4061.98	2676.22	10061.4	9062.02				9480.66	7051.32	9200.69	15682.6	14843	11893.9	16326.3	15843.9	16234.5	30555	22281.1	14882	11522.4	7983.77	12603				6436.48	5189.29	5231.45	2163.14	3102.34	3548	7311.96	5138.17	9359.69	884.195	5094.56	4904.32
		6514.06	2894.65	2148.96	12421.6	18332.7	12738.3	20943.2	14033.3	17560.4	3233.04	3284.92	2852.67	4906.36	9633.54	6536.74				10821.5	5928.1	12731.9	28038.7	17832.4	17466.2	33046.9	19023.1	16126.1	15769.3	21524.9	17071.8	12166.9	7840.01	9104.61				9008.4	4481.11	2102.74	2980.78	2409.7	4904.27	5930.26	2707.01	9444.67	1402.99	5878.5	14036.4
		15074.5	2284.45	5102.53	7005.37	16664.2	10474.2	14689.5	15167.4	21339.6	2480.97	3683.05	3372.61	5108.6	8796.55	6456.06				9529.04	6249.32	13054.5	21887.1	17804.7	11572.3	36732.9	17237.9	18549	16226.8	21689.9	13059.8	16301.6	7670.76	9023.57				9892.49	4997.16	4175.65	3187.1	2727.57	4806.6	4500.07	4291.05	6976.55	855.074	2832.18	6709.46
		13343.8	2689.93	3906.25	21315.6	11677.3	14593	5302.48	16304.8	8734.63	6440.09	4145.1	4084.64	3109.06	8834.81	5215.5				8468.27	6168.67	11610.8	12705.5	17573.6	11457.2	13125	17737.9	14757.8	12014.8	20057.9	17448.1	16666.5	7296.92	9604.46				8976.35	4579	6347.14	2595.16	3488.7	4735.82	4431.7	6294.19	4649.57	444.45	7345.09	3041.24
		16239.8	2215.85	1890.79	11727.7	12428.6	7165.34	13626.8	11491.4	16436.2	3883.36	5041.82	5298.9	5016.32	4192.91	4711.84				8769.95	5825.38	9679.03	19380.7	17037.7	13886.3	13445.8	23426.6	14455.2	22747.2	20340.9	13640	7957.61	7704.44	5151.09				12507	5161.24	7349.6	3952.9	3065.62	8729.82	4790.92	5266.53	6821.05	827.079	5973.12	5990.64
		21500.7	2768.81	4663.96	11154.9	8626.97	7730.42	5014.06	17221.3	8159.21	5859.04	5344.01	1953.21	6058	8612.48	7678.31				9434.65	4972.23	10594.2	23054.5	16452.1	22323.4	25691.2	18747.7	24852.2	23219.2	20471.5	17502.3	16120.4	8578.9	20166.8				9162.88	5916.15	8156.08	3013.84	3924.84	3570.87	4147.05	2105.7	2532.28	645.786	7372.87	6517.49
		9171.77	2667.69	1166.55	5696.12	5491.37	9782.62	5714.3	10962.2	5921.73	2703.9	5467.31	5080.01	10244.3	10213.9	1598.22				9186.51	9276.9	5155.72	10949.9	17910.1	18425.3	36436.3	18486.1	19839.9	18284.3	18265.2	21782.6	11064.3	8371.15	12401.3				5882.62	6514.69	8756.73	4726.22	1756.99	4800.62	18639.1	2319.94	3280.62	729.476	7739.66	13233.2
		12112.8	5505.91	2617.45	3981.59	12635.6	8227.32	7629.46	14043.3	9698.25	5398.42	5853.52	5546.32	3175.23	3508.73	3943.89				9715.86	5293.03	5500.97	19514.9	16741.5	12628.1	25469.4	17763.6	13719.5	30992.9	16581.9	15305.7	10356.5	8986.25	13355				6363.2	8039.03	8235.36	4337.83	3268.51	6730.14	3963.3	3607.94	4746.05	1239.31	6818.18	4873.12
		9195.9	4694.41	2662.05	5609.75	9535	10838.3	19767.1	10668.8	18403.5	2367.37	11977.5	4699.43	11604.5	5602.99	10360.6				9169.66	7092.25	12535.6	32389.4	16321	14853	24463	17062.1	16386.7	39939.8	19736.3	16701.5	7079.05	7286.12	12929.5				6733.81	7895.03	2809.03	3657.49	3984.87	2993.8	4894.4	5885.69	3842.93	878.767	4753.58	6519.97
		13190.3	3387.15	2288.46	4640.67	13796.4	15246.8	18290.5	14752	16503.7	3477.49	2691.2	2345.97	11052.7	4842.17	9660.4				8720.27	6653.96	8944.12	16330.1	15950.3	14615	24497.8	20201.3	17988.4	42382.2	17579.8	15564.4	12715.7	7637.35	16821.2				8180.59	5358.91	10412.1	2894.88	2777.9	5028.93	2108.59	3413.65	6403.78	759.105	8886.24	5091.8
		13190.3	1754.19	2094.14	6080.16	4414.89	11425.6	33317.5	10178.6	14020.2	1348.02	7317.5	4895.42	2945.12	3799.75	9483.43				8943.79	5603.83	12597	17811.1	16137.4	12931.2	10855.9	16536.1	17198.5	16241.8	17674.9	15936.2	23529.7	8022.45	15446.1				5048.15	3224.68	8490.24	4464.05	2907.65	6862.64	7112.12	5090.7	4099.2	595.974	8785.15	4951.77
		11807.6	3280.47	9454.07	7766.54	10927.2	9457.34	8415.99	11188.7	19083.5	1033.71	3010.82	6071.6	5025.57	9415.42	5592.88				8376.31	6597.22	10159.3	27949.5	17352.7	11846.5	25269.9	16030.4	19503.4	24168.8	17654.8	14688.9	11400.9	7757.36	12091.1				10462.7	2331.18	6741.73	3389.24	1673.68	11901	2971.22	5012.87	6165.99	978.236	5004.59	5012.35
		16163.1	1297.29	9796.28	15297	19326.3	14864.1	14431.1	15267.6	16005.4	3000.35	4404.09	4047.44	4965.17	8048.4	8466.14				8099.31	6876.73	8657.61	28564.1	16539.1	19791.8	11592.2	17908.7	17171.5	21856.5	17532.4	18336.7	8408.88	7146.5	10309.9				6701.81	3063.93	8215.31	4010.51	3600.76	6452.73	6160.63	3141.35	6433.4	874.195	5618.5	5814.08
		14005.1	1055.29	3899.4	5707.77	11533.7	17271.9	18126.4	12415.7	14588	3727.4	8389.67	1357.74	3503.43	10657.6	8630.82				8275.41	8582.66	8071.62	32533	17700.8	10706.6	30058.1	14187.6	15140.2	34301.3	16412.4	17754.1	10592.9	8354.32	8974.56				4390.42	3633.17	5134.34	3894.87	2632.77	3790.07	2818.19	5702.2	4619.98	1372.99	2896.12	4914.48
		5681.54	2359.09	5219.65	2758.16	5578.2	11308.4	6636.98	7884.86	5202.89	1685.99	5427.64	3738.68	14226.9	10365.6	4634.93				9204.01	6631.91	13518.9	32006.2	15357.2	12899	18963	16926.9	17749.4	28133.3	18629.5	19670.3	17395.9	8235.45	9753.26				2787.4	6158.44	8654.57	4716.92	4059.76	8815.57	6363.53	6793.48	6798.64	825.074	7715.09	6015.49
	Average	7860.58	4744.1	3998.24	11632.9	12362.3	12064.6	10975.4	16421.9	12053.5	3301.99	6004.59	6425.1	5756.93	6618.24	5592.16			Average	8416.21	8831.15	10844.7	29061.7	18539.6	15412	23406.7	19571.3	18491.1	23317.3	19611.1	17716.7	15379.8	9278.76	10028.3			Average	8049.23	5975.61	6881.93	3825.37	4789.05	5167.98	5428.11	2843.33	7284.13	1386.72	6509.65	5517.9
		One-Way ANOVA w/ Tukey's multiple comparisons test	Summary	Adjusted P Value																One-Way ANOVA w/ Tukey's multiple comparisons test	Summary	Adjusted P Value																One-Way ANOVA w/ Tukey's multiple comparisons test	Summary	Adjusted P Value
		Nulliparous vs. PD10.5	**	0.0083																Nulliparous vs. PD10.5	*	0.0312																Nulliparous vs. PD10.5	ns	0.4603
		Nulliparous vs. PD15.5	**	0.0027																Nulliparous vs. PD15.5	*	0.04																Nulliparous vs. PD15.5	ns	0.6983
		Nulliparous vs. PD18.5	ns	0.9996																Nulliparous vs. PD18.5	*	0.0456																Nulliparous vs. PD18.5	ns	0.4152
		Nulliparous vs. LD2	ns	0.9975																Nulliparous vs. LD2	ns	0.9567																Nulliparous vs. LD2	*	0.048
		PD10.5 vs. PD15.5	ns	0.9313																PD10.5 vs. PD15.5	ns	0.9998																PD10.5 vs. PD15.5	ns	0.9917
		PD10.5 vs. PD18.5	**	0.0062																PD10.5 vs. PD18.5	ns	0.9991																PD10.5 vs. PD18.5	ns	>0.9999
		PD10.5 vs. LD2	*	0.0133																PD10.5 vs. LD2	ns	0.0893																PD10.5 vs. LD2	ns	0.5352
		PD15.5 vs. PD18.5	**	0.002																PD15.5 vs. PD18.5	ns	>0.9999																PD15.5 vs. PD18.5	ns	0.9833
		PD15.5 vs. LD2	**	0.0042																PD15.5 vs. LD2	ns	0.1137																PD15.5 vs. LD2	ns	0.3238
		PD18.5 vs. LD2	ns	0.9841																PD18.5 vs. LD2	ns	0.1292																PD18.5 vs. LD2	ns	0.5851
[truncated: 24 more columns]

## Sheet: Figure 5
Figure 5
c		pH2AX IntDen			d		pATR IntDen			e	% of > 4C cells			f		HC11 DIP3									g	Milk IntDen LD2 per alveolus									Student's t-test (paired, two-tailed)	PBS vs Hu
		PBS	Hu				PBS	Hu			PBS	Hu				DMSO				Ro-3306 5uM						n=1		n=2		n=3		n=4			P value	0.0415
		8418.36	5680.67				7115.13	5267.25			6.09137	7.33394				n=1	n=2	n=3	n=4	n=1	n=2	n=3	n=4			PBS	Hu	PBS	Hu	PBS	Hu	PBS	Hu		P value summary	*
		5789.01	4878.52				8199.5	3753.09			7.20391	12.0812			Gapdh (Cq)	25.5311	25.4424	23.8366	23.942	26.498	26.437	25.381	24.3948			846552	109978	483818	5.98178e+06	1.28963e+06	1.15836e+07	5.18673e+06	5.37624e+06
		6976.22	8086.91				4887.96	5352.25			5.09383	6.85614			Lalba (Cq)	18.2555	17.9345	17.2405	16.0772	18.2104	18.6505	18.2622	16.0923			109096	6.9061e+06	1.79739e+06	158230	5.99637e+06	565797	3.39153e+06	3.61096e+06
		14076.2	5806.68				1820.04	5021.4			4.92035	8.31452			Wap (Cq)	11.2281	10.6179	10.3627	10.0055	11.8011	11.2361	11.2636	10.1571			1.65712e+06	446490	515185	675578	3.60903e+06	9.97603e+06	5.43566e+06	2.78824e+07
		4552.12	9988.51				4361.61	6228.5							Csn2 (Cq)	15.0951	14.6355	13.7482	13.8823	15.3144	14.9977	14.6914	13.9496			1.41625e+06	6.05692e+06	572160	2.6065e+06	9.68325e+06	3.81392e+06	8.50938e+06	3.61525e+06
		12167	7878.64				5129.34	7710.24			Student's t-test (paired, two-tailed)	PBS vs Hu			Plin2 (Cq)	24.8568	23.5247	23.2305	23.0057	25.0627	24.2744	24.355	23.2937			857148	399947	2.53388e+06	1.65334e+06	7.51844e+06	7.26578e+06	1.25316e+07	451246
		4711.68	9836.87				2164.98	3143.55			P value	0.0419			Btn1 (Cq)	25.5022	24.2114	23.8445	23.9014	25.8362	25.0694	25.0852	24.1069			1.18251e+06	1.87026e+06	1.09948e+06	2.72029e+06	8.88311e+06	5.0974e+06	2.04335e+06	880444
		2653.78	2690.05				3221.61	2528.76			P value summary	*			Xdh1 (Cq)	24.1129	23.2703	22.5336	23.3336	24.0592	24.0786	23.5139	23.2557			1.52445e+07	379285	1.34744e+06	1.52052e+07	4.14787e+06	7.35426e+06	4.24106e+06	8.02238e+06
		5662.91	5941.82				3488.21	4373.67																		2.53645e+06	2.36977e+06	790982	642340	770910	4.64578e+07	808711	9.52425e+06
		2065.01	7757.48				1693.31	7872.02							Student's t-test (paired, two-tailed)	Lalba	Wap	Csn2	Plin2	Btn1	Xdh1					339636	8.52063e+07	2.05263e+06	6.3707e+06	663980	4.54536e+07	4.47622e+06	3.3096e+06
		4906.72	6103.69				7153.82	7203.82							P value	0.0621	0.0088	0.0208	0.0403	0.0383	0.0783					872330	2.02129e+06	959662	1.7072e+06	6.12402e+06	1.08471e+06	4.0571e+06	2.61983e+06
		5287.17	4658.42				3745.97	8992.16							P value summary	ns	**	*	*	*	ns					2.67176e+06	9.1879e+06	2.05477e+06	412465	1.22631e+06	2.30939e+06	1.32083e+06	8.82459e+06
		8162.8	16552.3				1660.34	4677.3																		7.4206e+06	3.06693e+06	1.34068e+06	159662	3.15855e+06	5.33731e+06	7.66791e+06	4.19141e+06
		5835.91	5590.59				4665.97	1944.36																		1.02334e+07	5.20773e+06	3.91719e+06	2.73715e+06	1.33001e+06	1.44175e+06	8.71628e+06	2.33699e+07
		5611.68	3537.59				6045.99	3276.64																		316449	1.66457e+06	2.70829e+06	4.79401e+06	1.02302e+07	5.51058e+06	1.10136e+06	4.38498e+06
		4218.8	13507.1				3313.43	6565.69																		3.69115e+06	1.37858e+07	1.5363e+06	1.10876e+06	5.69105e+06	1.12525e+06	3.03185e+06	1.56451e+06
		11601.7	6331.8				2313.55	7739.52																		4.93164e+06	435903	2.05636e+06	1.81171e+06	1.58225e+07	3.2138e+06	982960	6.29797e+06
		5654.47	11307.5				693.131	9633.03																		507762	3.89357e+06	1.35474e+06	9.74507e+06	2.88272e+06	2.69018e+06	2.71192e+06	2.08685e+06
		4570.75	5587.02				3473.92	13039.6																		1.06262e+06	797653	2.21384e+06	6.86295e+06	139500	5.83839e+06	5.94499e+06	1.33408e+07
		3664.61	6429.11				5914.02	7429.62																		3.22742e+07	1.88392e+06	1.54448e+06	668158	2.00169e+06	349684	256278	1.75704e+06
		5981.38	13120.3				3636.66	11535.6																		1.09962e+06	70926.4	3.01517e+06	1.16719e+06	3.47041e+06	2.96556e+06	517266	771908
		3875.48	19499.5				6377.86	3803.61																		2.0858e+06	116510	1.00098e+07	3.8332e+06	4.04717e+06	1.25175e+06	3.39797e+06	9.70151e+06
		4291.36	13412.2				4986.28	9761.53																		785720	982435	2.37249e+06	351237	1.73364e+06	2.91404e+06	1.02578e+06	7.68482e+06
		6292.74	7317.27				2964.34	12671.9																		133418	3.67498e+06	7.29051e+06	1.51739e+06	1.69192e+06	1.82675e+06	4.42781e+06	1.10184e+07
		4493.02	4457.72				10416.2	9486.98																		192623	1.89004e+06	6.33591e+06	1.80195e+06	8.0901e+06	1.81735e+06	1.52992e+06	1.47898e+07
		4766.34	17748.6				7679.08	6583.09																		1.13727e+06	3.82162e+06	5.24469e+06	2.7538e+06	5.53334e+06	2.44368e+07	134621	1.25845e+06
		9535.36	23153.9				3963.13	8314.56																		1.27421e+06	2.6344e+06	2.30122e+06	422013	2.62803e+06	2.51486e+06	1.18574e+06	1.46323e+06
		6518.18	12856.4				3941.54	8320.21																		2.08116e+06	8.13127e+06	1.30241e+06	8.49195e+06	561252	4.95809e+06	9.94298e+06	774186
		3827.32	12211.4				1773.98	6274.5																		3.48661e+06	1.1491e+07	2.83952e+06	2.44434e+06	4.04729e+06	1.66652e+07	251559	507065
		4649.65	4811.78				8173.26	10817.4																		420700	2.20547e+06	2.09096e+06	290171	680973	4.79694e+06	2.43351e+06	1.33962e+07
		2655.83	5530.04				4912.65	16565.5																		1.03692e+06	2.93484e+06	7.84926e+06	3.24385e+07	7.88646e+06	1.08141e+06	2.17768e+06	6.30729e+06
		3776.13	7928.03				7925.75	5728.16																		169061	2.56259e+06	1.48798e+06	2.08365e+06	1.68738e+06	1.59224e+06	1.70222e+06	1.01154e+06
		3366.97	6718.09				5069.48	3718.39																		2.27062e+06	4.51767e+06	2.20889e+06	895277	5.23665e+06	1.2013e+06	5.34698e+06	97682.5
		2051.09	3965.75				5479.06	6851.77																		203429	9.66201e+06	703808	205574	72942.2	1.04695e+06	1.7711e+06	1.92423e+06
		4516.06	8094.94				3282.16	6411.61																		263539	4.98488e+06	1.64055e+06	2.43772e+07	481697	1.32634e+07	2.70117e+06	1.02186e+07
		5138.22	7748.79				5625.24	11463																		2.29377e+06	4.12082e+06	5.37892e+06	1.02867e+06	755338	65429.7	123821	4.91813e+06
		4789.22	7491.27				2751.78	13610.9																		1.88297e+06	1.64218e+07	2.47724e+06	1.41017e+06	2.85592e+06	4.93043e+06	2.54783e+06	1.91016e+06
		4195.09	21701.1				5342.05	13534.8																		2.26063e+06	2.60366e+06	1.7615e+06	3.63383e+06	1.66219e+06	1.03807e+07	1.72998e+06	2.35523e+06
		4487.73	7698.29				1764.75	7344.74																		69934.3	1.01816e+06	1.33976e+06	2.66901e+06	1.67629e+07	1.79183e+06	485579	8.1079e+06
		5272.56	4773.91				4964.75	5269.41																		3.42977e+07	212109	51474.2	1.55592e+06	6.04739e+06	1.07357e+06	1.91916e+06	301872
		5391.31	7291.96				5655.16	11974.3																		712411	9.73568e+06	1.77874e+06	3.42604e+06	3.84216e+06	382404	1.50854e+06	1.08715e+06
		5269.68	6055.78				2024.84	3502.49																		2.82594e+06	4.394e+06	1.96422e+06	1.0962e+07	5.6961e+06	1.24219e+06	699224	134520
		7390.61	6993.39				4935.1	13546.2																		2.23913e+06	2.40462e+06	3.16696e+06	2.68704e+07	1.3778e+07	6.38937e+06	1.4735e+06	1.1364e+07
		4275.34	4480.18				3643.86	5046.09																		8.8067e+06	2.91618e+06	1.50575e+06	4.94744e+07	1.61978e+06	1.71434e+07	1.00757e+06	6.30654e+06
		6425.8	4933.26				4576.85	3109.25																		2.24376e+06	1.18427e+06	298420	997168	1.04485e+07	5.26767e+06	939524	870928
		3061.11	5680.29				4451.57	7569.57																		101230	1.02608e+07	1.4663e+06	939607	1.51676e+07	4.44639e+06	2.85822e+06	113176
		5387.65	2790.5				3230.02	8240.98																		4.04942e+06	5.38022e+06	908738	5.67567e+06	4.65174e+06	48148.9	148301	1.17826e+06
		3465.9	2521.88				1653.57	10453.6																		812305	2.08183e+06	2.41341e+06	2.25886e+06	1.8304e+07	176802	3.99673e+06	3.27707e+06
		6019.45	5312.62				3122.22	6327.77																		911062	5.60732e+06	3.87632e+06	255140	2.46461e+06	1.90409e+07	380952	8.15826e+06
		5143.95	17793.2				4056.08	15546.1																		3.6595e+06	4.20486e+06	2.79041e+06	4.08324e+06	1.31206e+07	4.1027e+06	3.17801e+06	1.31542e+07
		6770.51	5320.5				5348.61	7278.05																		1.06796e+06	708425	906055	903969	1.06203e+07	7.68387e+06	928780	3.06959e+06
		3730.77	7680.6				7710.24	10415.1																		1.7756e+06	4.41611e+06	1.61337e+07	412024	371667	2.64547e+06	1.3436e+06	2.03474e+07
		2715.2	5562.19				3875.54	15942																		190836	130855	1.49042e+06	582091	1.1813e+06	42573.7	641425	321511
		9959.6	3861.19				2955.58	10290.9																		3.69978e+06	1.63068e+06	5.75311e+06	1.58207e+06	4.954e+06	850099	270999	3.36937e+06
		7379.03	10218.8				4602.83	8741.26																		2.37511e+06	2.9744e+06	146484	779101	2.13719e+06	1.00443e+06	949450	2.40784e+06
		4810.19	16348.1				3611.22	10852.1																		433322	4.29723e+06	1.17172e+06	4.01093e+06	616648	7.27642e+06	3.03457e+06	4.9742e+06
		3284.23	7994.65				2612.46	11897.4																		125905	8.97116e+06	5.94824e+06	1.05393e+07	6.92235e+06	1.19254e+07	1.37839e+06	3.62183e+06
		5663.65	4641.48				6213.37	10318.3																		1.57722e+06	490560	1.36727e+06	1.02183e+06	913949	7.1061e+06	1.45293e+06	4.19218e+06
		3026.37	7080.7				7896.18	7483.39																		1.36573e+06	387191	1.60085e+06	222231	2.51982e+07	1.30695e+07	3.67765e+06	9.91333e+06
		3628.75	7424.32				3616.17	8449.88																		439856	88649.5	2.54223e+07	9.00252e+06	1.62159e+07	3.77721e+06	679599	7.95536e+06
		3609.79	7200.71				7697.37	8083.9																		4.46728e+06	2.60638e+06	1.39646e+07	3.51483e+06	1.60238e+06	1.35399e+07	933703	271997
		5641.06	6978.69				7021.88	4766.8																		996708	1.27735e+06	1.70865e+06	390594	333538	1.06447e+06	764539	1.93236e+06
		3966.25	5408.35				4347.31	8630.44																		7.36105e+06	4.11192e+06	1.39679e+06	9.51574e+06	9.88422e+06	3.93737e+06	1.08703e+06	1.53571e+06
		7150.65	8002.52				4819.88	9090.11																		1.72287e+06	291227	1.23949e+06	4.16495e+06	1.10867e+07	1.28414e+06	942594	3.48694e+06
		5976.31	5366.16				3034.8	2353.04																		138070	2.58772e+07	1.78357e+07	780231	1.64162e+07	3.58239e+06	1.03811e+06	2.95143e+06
		6727.25	4109.41				1649.86	5790.39																		4.71202e+06	3.8811e+06	8.19896e+06	103180	8.72688e+06	3.4998e+06	492428	1.14533e+06
		5010.26	11933.6				2856.42	8307.26																		704299	97579.2	224840	2.72359e+06	562963	2.56621e+06	616862	1.00636e+06
		4843.73	5730.96				4754.01	9767.93																		7.1427e+06	1.43133e+07	1.21587e+07	1.44226e+06	2.50868e+07	627236	522536	4.33954e+06
		7209.91	4436.77				7035.91	7027.32																		2.53003e+06	919370	5.19675e+06	6.25072e+06	3.08591e+06	2.94206e+06	84688.1	1.46353e+06
		5031.52	5053.81				2927.05	8818.66																		7838346	241730	1.56594e+06	1.04902e+06	4.09631e+06	306209	2.79167e+06	4.46535e+06
		5334.02	8114.94				3736.51	7019.7																		840393	4.91973e+06	2.18425e+06	741026	2.04553e+06	3.4243e+07	1.43925e+06	8.96299e+06
		6729.23	6666.5				4945.9	3022.97																		814434	642735	4.15055e+06	3.49309e+06	332208	5.7308e+06	321410	4.26521e+06
		7185.45	10190.6				8157.62	5114.56																		2.71154e+07	1.38416e+06	476464	1.69654e+06	5.44811e+06	5.98195e+06	747212	3.97892e+06
		4945.97	8736.88				3654.81	2910.02																		354304	3.314e+06	2.2262e+06	1.76962e+06	1.57291e+07	1.15357e+07	2.74262e+06	6.59784e+06
		3688.61	8130.17				7141.56	7635.65																		6.0394e+06	5.006e+06	1.08951e+06	1.75642e+06	5.9956e+06	3.65116e+06	1.51005e+06	1.93504e+06
		3989.6	6895.51				5968.6	13053.7																		3.09543e+06	6.38049e+06	2413195	1.12318e+06	253047	3.6349e+06	1.02594e+06	1.06762e+06
		4133.41	6283.86				3561.65	8748.85																		191292	915782	6.66613e+06	1.7811e+06	1.81892e+06	3.03938e+06	793441	1.49325e+07
		4191.41	6907.48				2328.82	6910.16																		2366647	117372	1.05736e+06	576476	7.44143e+06	3.90656e+06	642146	51509.4
		4553.4	4106.81				5281.01	9242.79																		9.14342e+06	9.19203e+06	1.20072e+06	209538	2.72444e+06	1.81315e+06	1.59374e+06	963417
		4387.77	2973.7				3434.5	9503.35																		785737	767018	1.4347e+06	631754	1.97534e+06	6.42815e+06	1.54465e+06	545576
		5660.44	7691.41				7011.08	8176.06																		540286	1.28359e+07	3.97124e+06	4.92294e+06	7.64879e+06	4.36654e+07	1.15354e+06	581697
		7930.77	4528.55				7217.93	11651.2																		315366	1.58769e+07	1.78312e+06	466750	3.27006e+06	1.11621e+07	1.80329e+06	1.49399e+06
		8603.36	3199.96				4132.29	8053																		3.3496e+06	5.03325e+06	1.53706e+06	1.98269e+06	2.70815e+06	397452	1.94289e+06	2.52277e+06
		3260.93	9319.18				3226.68	6648.76																		1.31534e+06	8.93324e+06	274467	1.76708e+06	580844	8.30161e+06	982177	1.45732e+07
		5952.68	5923.49				4492.27	9925.67																		1.11403e+06	159794	2.11977e+06	1.69957e+06	8.27069e+06	5.21311e+06	426576	1.08293e+07
		5700.85	3275.21				5388.42	6146.74																		1.94778e+06	1.39972e+06	2.67663e+06	4.70562e+06	4.58429e+06	4.75364e+06	2.11663e+06	2.9204e+06
		5279.79	5780.69				4763.25	9774.78																		4.68153e+06	5.88797e+06	579906	2.50087e+06	159752	1.82344e+06	1.18995e+06	2.10578e+06
		6694.01	6125.12				6776.02	8056.99																		4.94665e+06	3.90866e+06	1.39021e+06	374023	7.40725e+06	6.01267e+06	741552	3.18431e+06
		6888.21	3957.55				9069.5	12910.8																		178212	7.16052e+06	4.38965e+06	776193	3.99715e+06	3.56287e+06	361999	220270
		4903.48	7119.91				8369.2	10984.7																		486957	5.41603e+06	935387	2.35945e+06	1.06421e+06	1.8401e+06	5.91659e+06	3.81162e+06
		8729.37	8381.65				3194.51	3804.24																		32097	1.4262e+07	4.35165e+06	1.9093e+06	1.80003e+07	2.4878e+07	2.89589e+06	948800
		6983.97	8065.04				4676.85	10685.5																		2.57219e+06	5.89815e+06	2.16061e+06	2.59262e+06	3.08323e+06	2.04394e+07	8.52948e+06	2.78952e+06
		4343.72	4335.68				5742.1	6731.95																		311505	3.46358e+06	1.23949e+07	56585.6	1.18448e+07	956760	1.65691e+06	2.43308e+06
		14682.3	7541.14				5325.17	12865.7																		1.20713e+07	2.96001e+06	179748	1.85134e+06	2.01006e+07	1.03229e+07	591141	1.98889e+06
		5791.78	8460.88				5594.18	14937																		6.39571e+06	9.49601e+06	1.20992e+06	3.18954e+06	4.87513e+06	2.94802e+06	2.56707e+06	4.96245e+06
		12676.6	6829.28				6858.36	7829.57																		717309	2.55508e+06	2.88173e+06	2.18122e+06	2.30368e+07	489621	616079	8.31654e+06
		2467.95	6397.06				8901.87	3402.48																		2.62218e+07	63738.1	2.7128e+06	9.6971e+06	2.77604e+06	4.55088e+06	344819	4.10276e+06
		4359.65	3912.64				7273.82	6412.7																		239781	103383	6.60033e+06	7.08359e+06	1.26896e+07	1.71935e+06	3.38311e+06	9.11603e+06
		4795.89	8338.46				3713.19	10865																		392876	3.97149e+06	1.10202e+06	3.84172e+06	599739	2.16411e+06	1.35622e+06	1.74768e+06
		8600.71	8701.3				3329.21	4555.9																		532533	3.45468e+07	4.07765e+06	856417	3.58763e+06	115488	121733	1.23282e+07
	Average	5624.78	7594.88			Average	4772.95	8070.21																		2.05561e+06	1.19765e+07	881627	1.65174e+06	5.76073e+06	1.36947e+07	8.36253e+06	4.39104e+06
																										530695	2.67377e+06	2.50203e+06	9.25355e+06	2.80106e+07	4.83663e+06	3.60262e+06	447106
																										3.47195e+06	5.80386e+06	1.42684e+06	91026.2	6.82638e+06	1.74828e+07	2.53127e+06	237965
		Mann Whitney test	PBS vs Hu				Mann Whitney test	PBS vs Hu																		6.83196e+06	2.72886e+06	9.29325e+06	67442.8	1.80445e+06	1.34432e+06	1.21804e+06	4.81029e+06
		P value	<0.0001				P value	<0.0001																		2.73138e+06	1.50567e+07	2.06298e+06	5.16459e+06	1.28527e+07	5.29866e+06	429761	1.46378e+07
		Exact or approximate P value?	Exact				Exact or approximate P value?	Exact																		205460	1.52894e+06	2.39097e+06	1.6425e+06	2.62627e+06	4.2441e+06	851723	821673
		P value summary	****				P value summary	****																		5.36462e+06	3.06976e+07	3.38224e+07	110835	938817	6.57198e+06	1.34453e+06	1.07947e+07
		Significantly different (P < 0.05)?	Yes				Significantly different (P < 0.05)?	Yes																		2.45622e+06	392479	1.76976e+06	285840	2.03308e+06	3.9084e+06	645119	1.57939e+07
		One- or two-tailed P value?	Two-tailed				One- or two-tailed P value?	Two-tailed																		1.02987e+06	1.18458e+06	876658	835985	8.50209e+06	9.95551e+06	3.0216e+06	9.52242e+06
		Sum of ranks in column A,B	8239 , 11861				Sum of ranks in column A,B	7085 , 13015																		1.53335e+06	3.07423e+06	6.34575e+06	1.29992e+06	496074	1.71846e+07	5.27013e+06	2.20872e+06
		Mann-Whitney U	3189				Mann-Whitney U	2035																		128758	2.58519e+06	1.7245e+06	2.76958e+06	1.27307e+06	1.91523e+07	5.17093e+06	923577
																										2.25476e+06	2.13448e+06	2.31045e+06	1.51371e+06	1.5267e+07	2.49978e+06	825818	1.01765e+07
																										453684	187804	2.19494e+06	1.32454e+06	1.74043e+07	4.1315e+06	4.09726e+06	5.01771e+06
																										3.31734e+06	4.69646e+06	1.80942e+07	788996	2.16578e+06	7.14638e+06	364604	3.54006e+06
																										5.56607e+06	2.88742e+06	4.35402e+06	4.08754e+06	1.77181e+07	8.01434e+06	5.611e+06	3.94461e+06
																										1.37062e+06	3797394	5.44662e+06	7.89826e+06	7.66621e+06	889998	1.09567e+06	83429.4
																										4.57425e+06	651562	1.87685e+06	3.91663e+06	1.03891e+06	1.83274e+06	1.58009e+06	5.98957e+06
																										1.28982e+06	1.92259e+06	6.5671e+06	1.19155e+06	3.15526e+07	117436	2.57333e+06	5.15398e+06
																										1.13002e+06	1.32728e+07	3.16166e+06	416720	1.0327e+07	111180	515164	8.58818e+06
																										1.0114e+06	1.60645e+07	2.25991e+06	6.5745e+06	4.96027e+06	41704.9	1.36071e+06	70447.1
																										3.78394e+06	7.17347e+06	5.44401e+06	327645	576511	2.40119e+07	823849	142461
																										253406	4.82369e+06	5.506e+06	1.30644e+06	2.63139e+07	6.36099e+06	567616	3.71468e+06
																										4.55435e+06	104020	2.80228e+06	3.50426e+06	1.22118e+06	7.09512e+06	732403	1.09768e+07
																										29310.5	1.6442e+06	2.42666e+06	1.52916e+06	5.6441e+06	882890	127053	1.02268e+07
																										69963.8	1.11541e+07	3.70275e+06	1.10734e+06	3.48311e+06	8.27165e+06	316129	5.87313e+06
																										8.28675e+06	1.08837e+06	273678	2.53206e+07	1.89707e+07	226138	5.6425e+06	1.28205e+06
																										2.84224e+06	2.16513e+06	5.49104e+06	541516	1.18954e+07	409042	3.35799e+06	9.39027e+06
																										4.12114e+06	1.38852e+06	788330	7.74623e+06	7.85938e+06	1.96504e+06	496821	1.27736e+07
																										411847	2.50935e+07	2.18322e+06	7.07463e+06	2.71569e+06	2.87171e+06	178066	301407
																										1.23862e+07	1.7855e+06	4.10746e+06	4.08566e+06	1.7327e+07	2.53066e+06	824336	1.30971e+07
																										3.27005e+06	419289	108036	844419	5.59205e+06	8.85055e+06	608054	2.08418e+06
																										4.26044e+06	1.61599e+07	1.40561e+07	1.11244e+06	1.16058e+06	5.56455e+06	1.44725e+06	9.10962e+06
																										312385	5.76688e+06	332266	1.48171e+07	1.20087e+06	874064	1.04656e+06	553689
																										7.96624e+06	971892	4.24472e+06	1.00111e+06	4.22357e+06	1.09761e+07	7.5007e+06	1.53814e+06
																										3.35276e+06	51595.6	350802	5.50161e+06	3.38781e+06	1.72062e+07	1196194	1.47499e+07
																										2.1613e+06	1.80072e+06	2.25996e+06	2.7077e+06	2.32343e+06	9.51644e+06	3.23275e+06	1.07684e+07
																										4.09281e+06	2.47276e+06	1.3696e+06	1.88961e+06	4.412e+06	1.0848e+06	4.5884e+06	4.94021e+06
																										2.57691e+06	9.38353e+06	2.05282e+07	7.93378e+06	1.24942e+07	897298	1.20192e+06	1.11127e+06
																										3.26891e+06	3.16315e+06	4.70114e+06	867139	732327	3.63394e+07	706787	187281
																										1.31667e+06	1.11127e+06	3.44746e+06	2.17672e+06	9.27157e+06	9.32139e+06	456759	2.73595e+07
																										1.68736e+06	3.92405e+06	2.92307e+06	1.77178e+06	1.11125e+07	8.67536e+06	312056	2.91995e+06
																										144437	1.7903e+06	814570	3.55708e+06	1.69719e+06	4.32053e+06	3.12015e+06	254165
																										2.63e+06	1.25411e+06	3.96482e+06	4.16595e+06	1.03343e+07	1.41748e+07	2.21054e+06	350244
																										2.81499e+06	1.68578e+06	3.54407e+06	1.12915e+06	5.4376e+06	1.25488e+07	1.65402e+06	3.84261e+06
																										2.3164e+06	1.13158e+06	1.48273e+06	2.74666e+06	261751	688802	3.93032e+06	1.0248e+07
																										2.79673e+06	2.22371e+07	233175	473847	4.13704e+06	2.5422e+07	2.02939e+06	1.92873e+06
																										311912	1.20561e+07	3.83783e+06	1.07543e+06	635358	2.61824e+07	8.48299e+06	1.14097e+07
																										716163	3.18198e+06	3.07113e+06	2.14821e+06	2.13072e+06	2.98576e+06	513780	1.47248e+06
																										1.41973e+06	2.75217e+06	107687	2.2561e+06	1.28892e+06	6.65387e+06	4.35115e+06	1.13035e+06
																										3.161e+06	212870	515535	603556	9.9541e+06	1.45779e+07	4.92413e+06	1.18079e+07
																										303381	1.18185e+06	124970	2.04862e+06	1.52987e+07	3.19156e+06	1.26931e+06	46432.4
																										3.19814e+06	1.05495e+08	4.84648e+06	5.77225e+06	565726	1.08392e+07	2.28971e+06	1.59698e+07
																										4.73759e+06	3.17937e+06	1.75463e+06	1.17836e+06	8.09358e+06	6.58382e+06	331271	202977
																										7.15374e+06	4.35741e+06	463166	655183	1.71431e+06	1.61619e+06	1.71641e+07	8.81778e+06
																										1.04307e+07	721819	256821	253661	170907	1.46205e+06	154805	2.16433e+06
																										924052	3.23116e+06	1.29836e+06	497776	8.12132e+06	1.23202e+06	839357	3407735
																										89131.4	484685	75766	2.42017e+07	2.44319e+06	53964.5	3.51485e+06	2.64797e+06
																										725019	3.49449e+06	2.49038e+06	2.66821e+06	2.37796e+06	964342	4.32018e+06	1.1581e+07
																										8.00529e+06	4.96488e+06	816168	4.2018e+06	6.65645e+06	4.86538e+06	3.62326e+06	3.70288e+06
																										2.22066e+06	1.14054e+06	875761	484256	1.40925e+06	3.99829e+07	458136	3.40337e+06
																										2.18083e+07	3.00943e+06	6.8386e+06	3.80597e+06	9.26125e+06	73299	1.52667e+06	6.32756e+06
																										1.23644e+06	1.66822e+06	6.11198e+06	840399	1.35805e+07	5.16452e+06	1.06923e+06	96813.9
																										2.81585e+06	903144	3.55458e+06	1.70459e+06	3.6811e+06	3.37946e+06	346721	884462
																										632221	1.1608e+06	966964	1.26866e+06	5.48199e+06	8.11958e+06	1.06041e+06	4.82548e+06
																										1.59657e+06	1.57188e+06	1.42112e+06	1.26191e+06	1.5037e+07	1.82472e+07	2.26104e+06	3.06294e+06
																										2.89786e+06	4.64359e+06	587294	1.24904e+06	1.3602e+07	362656	6.0707e+06	5.08661e+06
																										418536	399010	6.8465e+06	642884	8.29637e+06	1.05419e+07	1.76687e+06	2.03029e+06
																										2.40829e+06	258767	3.4845e+06	825919	1.77588e+07	1.78349e+06	3.76403e+06	3.49982e+06
																										1.04415e+06	9.78944e+06	8.79863e+06	1.08354e+07	8.07446e+06	6.92039e+06	3.77641e+06	434637
																										3.09002e+06	1.78415e+07	2.54235e+06	1.48451e+06	1.65302e+07	1.67815e+06	1.21665e+07	1.93737e+06
																										5.89536e+06	435732	96554.6	151350	2.80879e+07	4.29254e+06	2.91233e+06	1.73651e+06
																										1.26016e+06	872976	2.21275e+06	1.0501e+06	1.84865e+06	5.39519e+07	315518	2.83658e+06
																										2.76805e+06	918937	3.84026e+06	454133	725368	11519586	2.29756e+06	1.89448e+07
																										2.49629e+06	695570	4.08407e+07	308219	479187	567692	776860	1.97496e+06
																										4.2211e+06	9.81446e+06	2451776	345151	22533453	3.97989e+06	188791	3.33256e+06
																										73498.1	323252	865494	995001	469860	1.03178e+06	174173	2.78923e+06
																										2.49423e+06	4.54116e+06	1.68499e+06	1.08383e+06	7.88853e+06	6.37085e+06	1.19815e+06	6.16361e+06
																										4.94749e+06	432581	5.59838e+06	3.11411e+06	2.77948e+06	2.14045e+06	1.11094e+06	12074960
																										2.59666e+06	3.94019e+06	3.31444e+06	3.30938e+06	1.04427e+07	1.6711e+07	1.62447e+07	8.15103e+06
																										2.22276e+06	561244	1.07533e+07	337798	5.09301e+06	1.45674e+07	861848	1.63876e+06
																										3.14695e+06	1.02473e+07	5.45148e+06	4.71719e+06	1.71337e+07	2.59442e+06	4.20133e+06	2.0259e+07
																										7.97496e+06	2.48971e+06	1.6805e+06	2.89355e+06	6.61665e+06	1.69053e+07	959544	6.16435e+06
																										2.66888e+06	3.60332e+06	5.57876e+06	7.75003e+07	572190	2.88112e+06	1.25462e+06	1.32955e+07
																										888810	2.01507e+06	1.63092e+06	1.75384e+06	5.47389e+06	6.60831e+06	2.85832e+06	204165
																										211097	1.30127e+07	1.67984e+06	7.50512e+06	16417126	1.31403e+07	4.2707e+06	1.01438e+06
																										723575	1.66421e+06	5.41444e+06	1.17683e+06	2.56181e+06	519341	3.85974e+06	3.62145e+06
																										2.57844e+06	1.98353e+06	4.80637e+06	1.02285e+07	1.4565e+07	129242	4.3834e+06	1.10936e+07
																										123724	198560	652674	3.05462e+06	3.94564e+06	2.29341e+06	8.81027e+06	1.23597e+06
																										1.81126e+06	1.23404e+06	1.90126e+06	1.67355e+06	7.34078e+06	8.61393e+06	707635	4.45437e+06
																										726392	8.55668e+06	1.62663e+06	421193	537357	1.3783e+06	3.60426e+06	1.03432e+07
																										492486	1.78535e+06	1.73475e+06	1.75336e+06	1.79634e+06	5.25791e+06	3.50258e+06	4.15392e+06
																										1.49994e+06	9.59209e+06	2.73886e+06	1.28546e+07	1.08555e+07	1.49639e+06	787162	1.59933e+07
																										3.2475e+06	6.27575e+06	1.15352e+06	1.04481e+06	1.1136e+06	791832	468733	5.82226e+06
																										3.0946e+06	6.18689e+06	2.10725e+06	756036	424849	62956.5	1.69988e+06	74121.6
																										310151	1.60892e+06	1.91031e+07	1.18842e+06	6.29979e+06	5.02252e+06	434398	1.50956e+06
																										6.05562e+06	8.57017e+06	4.11402e+06	1.52364e+06	96907.7	3.42782e+07	133262	4.44361e+06
																										1.03952e+06	1.87195e+06	2.17155e+06	1.38333e+06	9.37259e+06	9.91864e+06	1.34763e+06	851443
																										1.89133e+06	823658	621229	1.41149e+06	1.05891e+07	1.25259e+07	837060	185191
																										2.22001e+06	287028	2.94661e+06	9.00966e+06	7.26671e+06	9.17521e+06	2.88926e+06	643438
																										63877.8	3.68738e+06	2.91877e+06	1.58897e+06	214806	4.20084e+06	904657	2.47022e+06
																										7.51204e+06	782919	7.10808e+06	1.89219e+06	1.26272e+07	8660896	5.08568e+06	539105
																										761459	3.04504e+06	4.30633e+06	1.73059e+06	344465	148795	1.99088e+06	265261
																										5.73495e+06	3.55622e+06	4.70952e+06	969764	1.14254e+06	1.53224e+06	9.71303e+06	4.79553e+06
																										8.91205e+06	1.68279e+07	3.79645e+06	4.46126e+06	1.039e+07	415482	390657	1.28751e+07
																										1.37462e+06	3851289	2.94569e+06	1.13869e+06	3.03768e+06	750250	1.10422e+06	8319598
																										5.45823e+06	1.79267e+07	928057	1.95829e+06	3.26267e+06	132725	1.06147e+06	1.24586e+07
																										924594	1.93305e+07	1.4117e+06	467897	6.65447e+06	1.66763e+07	239691	2.74685e+06
																										389935	7.35431e+06	4.12493e+06	1.99174e+06	2.57277e+07	8.10572e+06	8.2808e+06	1.01815e+06
																										2.02961e+06	194086	5.17644e+06	251041	1.13062e+07	1.1533e+06	452646	187660
																										1.07276e+06	268263	329493	2.00139e+06	6.6473e+06	5.82814e+06	581576	1.21795e+06
																										625505	610396	573312	1.51596e+06	1.15906e+07	5.94387e+06	957185	3.3273e+06
																										821742	5.60288e+06	488051	2.35763e+06	1.69175e+07	16708708	1.12138e+06	1.91353e+06
																										4.20676e+06	4.03789e+06	6.72803e+06	4.72823e+06	1.69436e+06	2.34536e+06	698818	1.33809e+06
																										2.4101e+06	2.41518e+06	369932	2.0409e+06	1.49251e+07	162536	1.50075e+06	1.13432e+06
																										1.43845e+06	1.36378e+06	5859720	1.56573e+06	2.1685e+07	1.23647e+07	5.8035e+06	7.36119e+06
																										3.55321e+06	8.22474e+06	8.58999e+06	1.22502e+06	8.25036e+06	3.75162e+06	4.20316e+06	9.26123e+06
																										2.93648e+06	2.42314e+06	7.04253e+06	772231	5.18324e+06	6.56443e+06	2.95034e+07	147265
																										376258	8.47439e+06	4.14256e+06	632838	500432	1.60694e+07	8.85119e+06	4.88028e+06
																										584862	6.17206e+06	5.52304e+06	1.4518e+06	5.60141e+06	4.98895e+07	1.48642e+07	2.43801e+06
																										2.42637e+06	1.45679e+06	437983	251919	1.17591e+06	1.29771e+07	3.93443e+06	5.54847e+06
																										3.52159e+06	3.23663e+06	271271	1.66201e+06	1.47655e+06	3.72296e+06	1.2291e+06	1.75874e+06
																										2.34558e+06	3.75507e+07	368817	32952.4	1.09021e+07	1.11562e+07	4.09038e+06	5.47108e+06
																										2.76871e+06	4.11726e+07	197577	736623	8.4312e+06	39561.9	1.62925e+06	6.09392e+06
																										2.68438e+06	260011	2.86886e+06	1.07943e+06	246904	1.07811e+06	2.27629e+06	4.22887e+06
																										7.16388e+06	4474173	1.88875e+06	2.12398e+06	599649	1.38644e+07	1.42408e+06	5.16853e+06
																										2.24821e+06	958775	1.70991e+06	2.47307e+06	6.42637e+06	1.10522e+07	1.48417e+06	156669
																										3.22479e+06	972826	334740	1.02973e+06	7.934e+06	5.42922e+06	234043	3.93411e+06
																										6.66797e+06	8.01462e+06	1.38573e+07	1.78142e+06	197616	401892	545006	531506
																										1.18106e+06	133305	1.65189e+06	1.13922e+06	3.63011e+06	27976769	9.84999e+06	9.53089e+06
																										2.16452e+07	652808	472854	1.86817e+06	1.75881e+06	8.29907e+06	2.7217e+06	222193
																										9.2827e+06	4.97843e+06	4.18743e+06	3.17043e+06	1.24203e+07	1.59821e+07	1.31254e+06	6.20566e+06
																										2.15835e+06	1.51241e+07	1.1199e+06	2.18756e+06	1.40806e+07	1.08091e+06	304794	334304
																										1.19148e+06	948857	1.1348e+06	1.37211e+06	6.7146e+06	198566	708890	694106
																										1.25033e+06	2.2813e+06	2.27802e+06	1.66105e+06	1.36104e+07	7.18418e+06	2.9286e+06	1.41891e+06
																										192525	873451	834222	528247	2.82448e+06	1.94103e+06	656059	2.08649e+07
																										1.47602e+06	1.41048e+06	9.08564e+06	290912	6.89232e+06	1.15071e+07	2.40182e+06	1.82501e+06
																										716038	3.8011e+06	834648	603723	5.82727e+06	747389	1.72145e+06	239390
																										1.10152e+06	4.52623e+07	968701	258325	3.97483e+06	1.41329e+07	1.38835e+06	7.66412e+06
																										5.2403e+06	369123	1.04897e+06	2.49743e+06	315145	1.54135e+07	2.48926e+06	1.08081e+07
																										3.453e+06	1.1728e+06	5.3607e+06	3.21635e+06	334696	7.10802e+07	2.42048e+06	7.14209e+06
																										3.01536e+06	223843	1.05712e+06	576435	8.56602e+06	5.01982e+06	208578	655075
																										2.49934e+06	772236	4.32482e+06	379199	440573	3.72963e+06	1.66536e+06	2.21066e+06
																										818324	2.15473e+06	136939	612504	6.53264e+07	367094	888460	1.10794e+07
																										1.32918e+06	6.61395e+06	5.53776e+06	1.30522e+06	2.58803e+06	349660	5.24871e+06	760681
																										108210	1.9433e+07	1.4219e+06	1.44234e+06	4.26343e+06	7.44452e+07	902188	8.86408e+06
																										4.42058e+06	612364	2.53433e+06	680284	1.81135e+07	3.94391e+06	2.17765e+06	4.78203e+06
																										2.98148e+06	1.7646e+06	433617	2.36565e+06	3.32336e+06	9.01361e+06	416574	486596
																										4.27334e+06	782066	3.68978e+06	4.89246e+06	390139	3.99854e+06	1.13046e+06	1.34619e+06
																										3.60202e+06	941509	5.08217e+06	7.01989e+06	1.91245e+07	1.5722e+06	7.60638e+06	1.49489e+06
																										5.0624e+06	2.4714e+06	4.20569e+06	1.05929e+07	5.53745e+06	5.98898e+06	4.233e+06	464099
																										257017	428792	1.43441e+06	1.5372e+06	775333	2.12887e+06	1.8833e+06	6.38332e+06
																										2.72051e+06	1.10339e+06	846980	2.61985e+06	1.68156e+07	2.07262e+06	1.61472e+06	7.53804e+06
																										978714	1.41634e+06	8.03316e+06	1.34367e+06	5.82878e+06	5.24118e+06	2.49144e+06	5.13544e+06
																										2.16278e+06	991963	248446	2.23376e+07	3.6007e+06	1.96037e+06	343556	2.21835e+06
																										5.20097e+06	862613	6.61008e+06	586186	2.89174e+06	1.72024e+07	1.42894e+06	1.45912e+06
																										68091	2.16117e+06	302038	410335	1.73052e+07	1.96493e+06	726130	157414
																										76075.1	5.11786e+06	3.22393e+06	4.33225e+06	1.51626e+06	4.81954e+06	559131	1.374e+06
																										6.02778e+06	1.99074e+06	5.00557e+06	272163	2.3929e+06	3.77204e+07	1.49233e+06	1.24859e+06
																										1.26034e+06	199535	1.7842e+07	4.79142e+06	819596	1.69721e+06	874139	9.96333e+06
																										525147	5111852	1.55914e+06	3.57948e+06	709671	668120	2.05027e+06	1.45748e+06
																										2.76609e+06	2.2731e+06	907146	1.60956e+07	6.08571e+06	6.16042e+06	683942	3.4127e+06
																										9.9559e+06	9.82393e+06	1.27419e+06	273606	3.88601e+06	1.89519e+06	836210	2.64056e+06
																										78795.3	3.0959e+07	7.57954e+06	1.62613e+06	1.00523e+07	3.75707e+06	1.2713e+06	90359.2
																										4.3732e+06	2.21344e+06	1.70955e+06	2.20867e+06	1.02603e+07	9.43178e+06	669373	2.60543e+06
																										3.76759e+06	8.6867e+06	751689	2.15669e+06	8.66464e+06	3.38886e+06	5.45206e+06	132381
																										1.94946e+06	1.62419e+06	1.71826e+06	291268	1.62797e+06	1.20157e+07	169061	2.27028e+06
																										1.51658e+06	1.06701e+07	2.42788e+06	58175.4	1.05293e+07	3.95513e+06	872925	1.68446e+06
																										6.50683e+06	8.44566e+06	6.76087e+06	4.35574e+06	5.32977e+06	1.75827e+07	2.36994e+06	1.57136e+07
																										5.8673e+06	320279	558532	1.82886e+06	5.22038e+06	6.0784e+06	904168	2.31656e+06
																										1.5646e+07	1.50106e+06	578598	337775	1.22729e+07	2.83764e+06	271204	1.66754e+07
																										4.74375e+06	2.8366e+06	1.90522e+06	2.9256e+06	1.0144e+07	3.92399e+06	330338	2.77915e+06
																										7.12395e+06	9.71311e+06	114629	426334	5.66963e+06	1.75184e+06	1.31959e+06	769759
																										1.19387e+07	2.00721e+06	466975	5.23164e+06	679976	1.06575e+07	434711	522216
																										687564	3.25958e+06	881978	248919	1.93476e+06	7.67386e+06	1.35324e+07	5.63331e+06
																										568785	4.81523e+06	682536	456375	2.45186e+06	1.12145e+06	203878	186296
																										798161	7.62639e+06	1.71661e+06	308703	733747	4.32605e+06	956227	219742
																										4.6427e+06	248320	402353	403175	9.57062e+06	2.77727e+06	1.62229e+06	4.81142e+06
																										1.74091e+06	286721	670690	172631	3.29722e+06	9.18524e+06	237289	1.49214e+07
																										1.20208e+06	2.67779e+06	2.80732e+06	1.91886e+07	6.7292e+06	3.02759e+06	3.5521e+06	305327
																										574100	2.07147e+06	500668	987610	4.66834e+06	7.5959e+06	1.61905e+07	5.88996e+06
																										1.57678e+07	2.24479e+06	1.09396e+06	1.73288e+06	571796	2.73043e+06	1.34622e+06	560257
																										393403	2.84002e+06	4.8927e+06	609206	3.49336e+06	570248	279074	1.07264e+06
																										1.0453e+07	2.54728e+06	293573	1.11351e+06	1.43255e+07	1.21307e+07	1.03147e+06	406176
																										6.14405e+06	1.85803e+07	3.54286e+06	912014	5.71205e+06	4.87423e+06	975816	9.24511e+06
																										122867	63017.7	3.12509e+06	1.14093e+06	1.58554e+06	5.03214e+06	3.10799e+06	158799
																										1.48596e+06	2.04402e+07	927222	1.65627e+06	1.17231e+07	1.10006e+07	391145	8.02641e+06
																										2.78969e+06	106767	792734	1.27971e+06	3.50334e+06	4371769	2.15284e+06	1.10866e+06
																										1.10585e+07	745897	1.33778e+06	1.793e+07	2.02216e+06	9.77104e+06	386328	2.17218e+06
																										5.94643e+06	108582	3.01024e+06	2.42557e+06	470059	1.23163e+07	2.12234e+06	4.9549e+06
																										134499	398329	1.33454e+06	557173	1.13096e+07	1.56797e+07	588202	4.54874e+06
																										461829	3.11347e+06	1.74694e+06	1.45938e+06	5.96873e+06	4.20168e+06	1.39937e+06	1.40458e+06
																										1.19837e+07	3.34345e+06	1.77248e+06	2.24879e+06	3.20457e+06	1.50493e+07	4.08072e+06	1.04671e+06
																										3.59892e+06	4.28712e+06	2.40246e+06	2.79268e+06	1.03502e+07	4.54445e+06	1.34726e+06	818323
																										4.81956e+06	1.51469e+06	2.71593e+06	246978	9.81944e+06	6.20941e+06	500977	786517
																										3.27277e+06	214044	588898	5.3863e+06	1.01073e+07	1.23048e+07	8.59791e+06	210719
																										986122	1.08016e+07	885812	1.06213e+06	1.40835e+06	7.91364e+06	548630	834144
																										2.90459e+06	424104	1.51251e+07	282767	1564264	8.86936e+06	2.52034e+06	2.87333e+06
																										3.14386e+06	1.60915e+07	6.75624e+06	2.22507e+06	1.31162e+07	1.56683e+07	1.10071e+07	4.43957e+06
																										3.21076e+06	1.11322e+06	1.09762e+06	562864	688155	3.36147e+06	535857	1.18716e+06
																										1.3855e+07	2.86063e+06	2.33671e+06	4.98713e+06	3.72316e+06	6.88499e+06	3.60925e+06	3.16425e+06
																										1.56843e+07	676907	1.55021e+06	1.43385e+07	1.06305e+06	8.0694e+06	4.24278e+06	4.87082e+06
																										3.06898e+06	1.25632e+07	6.49301e+06	1.71423e+06	3.85393e+06	3.50549e+06	2.89212e+06	2.84534e+06
																										808004	1.37439e+06	2.82412e+06	1.48059e+06	2.90238e+06	7.47459e+06	4.76526e+06	100285
																										4.89326e+06	1.71195e+06	7.55636e+06	563791	6.29014e+06	358262	1.6553e+06	1.60707e+06
																										6.42588e+06	5.47261e+06	4.21613e+06	309890	5.34824e+07	996143	1.68868e+06	1547818
																										5.99204e+06	1.9798e+06	4.95177e+06	2.243e+07	7.53143e+06	1.10279e+07	7.86405e+06	1.98461e+06
																										3.44384e+06	4.61945e+06	1.86208e+06	205885	7.08478e+06	229266	1.16955e+06	6.1767e+06
																										1.83318e+06	4.93197e+06	2.20034e+06	2.94213e+06	5.26194e+06	336931	1.46981e+06	215775
																										1.41105e+06	2.81191e+06	2.27075e+06	1.53216e+06	1.6348e+07	5.90415e+06	2.64992e+06	667682
																										1.23447e+06	5.41291e+06	3.61971e+06	5.0891e+06	1.99217e+06	4.40965e+06	1.7818e+07	1.00732e+06
																										3.49426e+07	909259	3.1009e+06	618293	1.37877e+07	1.71191e+06	4.45005e+06	596542
																										3.42487e+06	4.64024e+06	2.49202e+06	662220	2.68996e+06	2.1608e+07	562293	158236
																										704122	642612	480602	2.06767e+06	1.77853e+07	8.04077e+06	709274	8.84189e+06
																										2.8265e+06	3.03955e+06	554466	1.08733e+06	1.71321e+07	1.31556e+07	120412	313955
																										1.12258e+06	3.07274e+06	2.28763e+06	5.05155e+06	3.75255e+06	1.08452e+06	1.39079e+06	1.03717e+07
																										1.33629e+06	5.61595e+06	9.92028e+06	662008	309918	68617.5	5.53252e+07	2.46689e+06
																										2.25627e+07	2.18967e+06	2.53058e+06	1.28483e+07	1.20222e+07	149649	3.12795e+06	2.84372e+06
																										999431	1.34083e+06	118638	2.1665e+06	4.85302e+06	5.43506e+06	731852	1.60078e+07
																										6.88433e+06	1.22514e+06	142256	3.74403e+06	7.04903e+06	834575	2.90002e+06	2.75423e+06
																										5.9533e+06	571977	3.18378e+06	1.19439e+06	2.85744e+06	1.52066e+06	63003.5	6.48762e+06
																										4.90104e+06	4.00212e+06	464946	2.65724e+06	2.4116e+06	400710	5.62619e+07	2.48715e+06
																										61461.1	214796	5.13027e+06	1.14748e+06	1.30931e+06	1.16168e+07	4.40256e+06	464537
																										2.72085e+06	449312	9.93638e+06	1.33378e+07	1.04306e+07	276253	913750	3.28606e+06
																										1.31637e+07	1.73304e+06	6.16548e+06	1.28427e+06	154590	6.0318e+06	893331	2.52797e+06
																										1.5472e+07	6.76226e+07	2.21115e+06	3.13351e+06	2.37404e+06	3.17782e+06	1.78153e+06	254049
																										2.901e+07	1.0234e+07	1.70091e+06	528469	6.56139e+06	1.6879e+06	1.09318e+06	239533
																										4.05912e+06	4.99427e+06	2.78359e+06	731725	8.62851e+06	1.087e+06	5.71569e+06	3.92682e+06
																										4.6567e+06	178731	33969.4	275810	2.58047e+06	1.18541e+06	1.90332e+06	3.23206e+06
																										1.88404e+06	5.17264e+06	2.315e+06	1.99478e+06	960705	4.83183e+06	3.22586e+06	3.49424e+06
																										4.96362e+06	1.38086e+07	7.31532e+06	960625	2.08913e+07	950449	1377924	7.63315e+06
																										78726	5.43191e+06	6.78384e+06	209406	6.60042e+06	8.95949e+06	873868	2.4847e+06
																										141574	917382	6.31583e+06	841126	3.21481e+06	3.89481e+06	3.40751e+06	620590
																										266179	1.36375e+07	2.55498e+06	9.74664e+06	1.31662e+07	4.60784e+06	3.16253e+06	4.30562e+06
																										468882	876634	1.16328e+06	3.91513e+06	6.09289e+06	2.39073e+07	1.69294e+06	6.91794e+06
																										1.12124e+07	1.3584e+06	6.19402e+06	1.44453e+06	1.55527e+07	2.04371e+06	327799	235583
																										622690	798486	436898	570931	4.20465e+06	2.34368e+06	850047	3.60677e+06
																										193393	205377	3.24933e+06	1.06975e+06	2.67769e+06	7.87244e+06	131269	9.34441e+06
																										1.16147e+07	3.36781e+07	9.97206e+06	1.65787e+06	4.77502e+06	109041	5.5748e+06	346061
																										7.55809e+06	1.33725e+07	1.69743e+06	1.48717e+06	640427	2.03011e+06	775029	1.16223e+06
																										43699.3	1.25547e+06	1.64776e+06	6.12231e+06	4.54032e+06	5.17074e+06	6.57441e+06	671910
																										833696	1.59019e+06	1.35251e+06	1.81713e+06	5.64542e+06	1.80614e+07	4.71893e+06	4.75883e+06
																										685492	2.8211e+07	3.42311e+06	1.86351e+07	1.45658e+06	7.33998e+06	1.29881e+06	1.53181e+06
																										2.64445e+06	7.58412e+06	2.57424e+06	2.35032e+06	6.07328e+06	8.41198e+06	2.5098e+06	617115
																										2.71356e+06	626533	4.43424e+06	800089	9.1103e+06	721955	784487	8.14622e+06
																										1.99632e+06	3.78286e+06	8.95407e+06	870906	3.0696e+06	4.58238e+06	597073	897798
																										7.81273e+06	626109	1.07883e+06	773904	2.67756e+07	1.03803e+06	937739	3.86036e+06
																										1.54589e+06	3.81706e+07	3.79708e+06	3.29515e+06	3.96822e+06	4.24051e+06	4.45492e+06	2.53514e+06
																										1.37148e+07	1.28347e+07	1.27137e+06	4.32326e+06	135200	128068	133039	5.53712e+06
																										4.74847e+06	7.85463e+06	149392	246113	6.20402e+06	310847	2.17221e+06	7.43892e+06
																										9.0326e+06	390021	2.02357e+06	1.75367e+07	2.1816e+07	5.8469e+06	1.00888e+06	159269
																										1.08538e+06	1.19542e+07	8.85947e+06	715606	2.54993e+06	2.23017e+06	206274	1.0515e+06
																										2.19677e+06	3.2792e+06	1.9385e+06	2.60582e+06	9.11072e+06	3.43232e+06	2.48873e+07	8.14252e+06
																										1.24425e+06	182530	666504	2.24819e+06	1.88495e+07	2.23985e+06	2.00638e+06	7.61848e+06
																										8.86114e+06	1.2586e+06	3.21779e+06	1.71128e+06	1.23025e+06	4.75343e+06	716397	7.40885e+06
																										237413	2.58729e+06	2.81504e+06	90112.5	4.24727e+06	1.17053e+07	1.51826e+06	85009
																										1.0489e+06	4.47777e+06	4.40912e+06	490127	8.9309e+06	831959	1.10794e+06	620094
																										314255	5.34862e+06	6.08601e+06	546790	3.29999e+06	2.55749e+06	763958	1.74161e+06
																										327617	2.5788e+06	300428	2.39958e+06	2.56809e+06	4.60904e+06	1.80479e+06	1.09097e+06
																										2.80016e+06	156341	3.01741e+06	7.1189e+06	1.58771e+06	3.0009e+07	1.1407e+06	8.3806e+06
																										3.02903e+06	1.74952e+07	1.80116e+06	2.66634e+06	3.2352e+06	2.82055e+06	887340	491738
																										3.75451e+06	1.77806e+06	587207	2.24824e+06	5.18007e+06	1.46394e+06	655278	3.38096e+06
																										5.37128e+06	7.3385e+06	1.44964e+06	2.72669e+06	1.14296e+07	6.95556e+06	1.01501e+06	5.97222e+06
																										820237	2.7135e+06	2.03351e+06	982395	1.06429e+06	1.58607e+06	1.29602e+06	5.1432e+06
																										4.38227e+06	4.35973e+06	6.60817e+06	271052	7.45931e+06	348191	1.2192e+06	2.10919e+06
																										4.94157e+06	4.36265e+06	1.91793e+07	654675	6.82321e+06	3.09526e+06	510274	79690.8
																										284903	1.22571e+06	720206	1.89687e+06	7.91774e+06	859556	538353	7.17131e+06
																										868937	7.29079e+06	1.25399e+06	2.24406e+06	1.16607e+07	4.74316e+07	6.0467e+06	3.26874e+06
																										636957	4.07615e+06	6.16369e+06	331694	2.25336e+07	2.32069e+06	743557	1.96983e+06
																										624516	1.40901e+07	6.41139e+06	580728	2.65392e+06	2419477	2.59982e+06	2.13994e+06
																										8.64127e+06	642057	2.20593e+06	993228	4.62426e+06	1.54977e+06	1.29659e+07	785892
																										3.42627e+06	389916	643736	3.07331e+06	1.20833e+06	1.64818e+06	2.42667e+06	4.00111e+06
																										3.09707e+06	313875	6.82369e+06	608136	2.87221e+07	6.30185e+06	1.44318e+07	4.11977e+06
																										7.66607e+06	3.66141e+06	2.32283e+06	3.47844e+06	4.75409e+06	1.27294e+06	1.1055e+06	113311
																										1.46827e+07	112197	501350	716783	7.63903e+06	1.08892e+07	533364	640089
																										2.45124e+06	1.88657e+06	1.62429e+06	1.17939e+06	5.48324e+06	2.0395e+07	1.12681e+07	3.57043e+06
																										276884	4.21161e+06	499000	2.74279e+06	2.09183e+06	8.99812e+06	6.44126e+06	1.93239e+07
																										4.5565e+06	2.00065e+06	4.07924e+06	2.95923e+06	1.03596e+06	8.64676e+06	3.96547e+06	967656
																										421231	2.58963e+06	1.47119e+06	476384	5.20468e+06	2.4206e+06	6.51396e+06	938849
																										3.6251e+06	4.14106e+06	2.48447e+06	2.54354e+06	9.7305e+06	2.25064e+06	1.08207e+07	5.10065e+06
																										2.26212e+06	3.26906e+07	1.61549e+07	828964	6.63012e+06	1.30486e+06	499978	7.023e+06
																										204481	148037	2.97233e+06	1.22025e+06	1.10025e+07	3.96121e+07	1.76746e+06	5.63458e+06
																										5.64643e+06	8.9814e+06	3.77218e+06	4.65707e+06	9.3913e+06	4.80149e+07	2.2342e+06	192294
																										323388	7.71211e+06	1.04562e+06	1.01816e+06	982119	8.91559e+06	387865	9.04616e+06
																										2.65084e+06	3.40098e+06	1.53403e+06	177711	636739	3.50291e+06	267701	1.4615e+06
																										571494	844940	215450	1.12531e+06	7.53271e+06	2.82634e+06	313165	3.53084e+06
																										364367	4.76431e+06	3.65413e+06	755812	8.99461e+06	7.07765e+06	2.77303e+06	38812.1
																										883722	1.35865e+07	6.08498e+06	1.74341e+06	2.20033e+06	2.09727e+06	1.21559e+06	1.20052e+06
																										5.95897e+06	4.39387e+06	108597	4.27446e+06	431353	1.3133e+07	82138.9	3.73618e+06
																										9.76994e+06	2.00374e+07	3.40359e+06	412262	582828	2.09341e+06	2.16135e+07	1.55919e+06
																										1.01707e+07	713510	2.98636e+06	1.43614e+07	9.88618e+06	1.35185e+06	4.40811e+06	1.10656e+06
																										1.12647e+06	9.81408e+06	616107	5.03282e+06	1.97008e+06	1.63452e+07	5.7997e+06	495676
																										953741	2.34617e+06	106836	127171	3.94974e+06	3.24749e+06	816879	183783
																										2.32743e+06	4.06701e+06	2.77424e+06	3.46316e+06	6.89779e+06	1.39222e+06	2.51451e+06	6.14207e+06
																										6.72811e+06	1.27708e+06	3.48644e+06	2.27049e+06	6.95992e+06	1.44538e+07	493229	201187
																										569078	705554	121015	1.32488e+06	151497	309490	4.64292e+06	3.86135e+06
																										3.53216e+06	6.35392e+06	5.24416e+06	739959	867130	595694	1.69617e+06	1.76615e+06
																										2.01814e+06	2.16638e+06	546984	622941	1.74658e+07	440193	231966	5.0168e+06
																										3.01406e+06	4.99625e+06	987158	2.16803e+06	1.20063e+06	1.32366e+07	3.45028e+06	1.55066e+07
																										2.84063e+06	1.07449e+07	2.07274e+06	4.88331e+06	1.285e+07	1.16189e+07	659045	1.16223e+06
																										9.42897e+06	2.61674e+06	2.02269e+06	2.60714e+06	1.42303e+06	1.68539e+07	2.34822e+06	6.38813e+07
																										7.52063e+06	2.27123e+06	500491	299705	5.34082e+06	1.82666e+06	344460	3.26945e+07
																										9.97668e+06	5.06479e+06	129269	3.79226e+06	8.01671e+06	3.3952e+07	236601	4.6804e+06
																										8.29144e+06	5.44819e+06	337018	3.18649e+06	1.99327e+07	246255	883291	1.129e+07
																										6.03403e+06	4.30707e+06	1.09863e+06	434754	3.23748e+06	1.40553e+06	159264	390770
																										9.94699e+06	2.43484e+06	2.94162e+06	3.49907e+06	6.97116e+06	6.96425e+06	1.22141e+06	8.95054e+06
																										7.85513e+06	270430	603697	1.32204e+06	1.70753e+07	5.94605e+06	461747	5.93122e+06
																										5.34693e+06	2.91062e+06	1.08997e+06	2.065e+06	9.5576e+06	405211	1.74999e+07	1.05422e+06
																										2.37074e+06	2.59977e+06	935379	3.20917e+07	3.69998e+06	5.98751e+06	1.49978e+06	238189
																										2.11422e+06	563498	3.65845e+06	415184	2.51853e+06	7.23762e+06	1.94917e+06	2.50391e+07
																										1.21271e+07	2.48068e+06	777448	1.60725e+06	1.16841e+07	8.60985e+06	2.47126e+06	4.00273e+06
																										203530	3.45467e+06	1.07e+06	4.42146e+06	2.29689e+06	8.09916e+06	297415	8.13412e+06
																										247771	1.26209e+07	1.89997e+06	1.09605e+06	3.15618e+06	1.33774e+06	367756	512607
																										314386	147488	1.01027e+06	2.08232e+06	3.7887e+06	3.02409e+06	2.66846e+06	514807
																										3.81758e+06	527264	3.08559e+06	318181	4.57758e+06	1.50422e+07	1.51386e+06	226542
																										4.58947e+06	1.99618e+07	4.41679e+06	2.14012e+06	298113	4.465e+06	4.45243e+06	2.15946e+06
																										2.46962e+06	289188	2.77772e+06	4.03733e+06	1.94476e+07	2.89305e+07	368430	3.25318e+06
																										5.26179e+06	1.53067e+06	5.29005e+06	3.52463e+06	1225952	2.85336e+06	1.537e+06	2.82203e+06
																										1.66293e+06	482392	3.97177e+06	5.96266e+06	1.61694e+07	6.09515e+06	5.3039e+06	1.96495e+06
																										884887	459308	405021	3.32665e+07	5.90402e+06	643346	2.22697e+07	7.50627e+06
																										212856	4.73437e+06	420085	1.16539e+06	1.83852e+07	2.28086e+06	294799	1.79775e+06
																										4.98832e+06	2.00716e+06	1.08992e+06	3.5893e+06	649742	985860	955106	1.04044e+06
																										5.894e+06	1.01813e+07	756038	817301	7.71635e+06	828290	1.16053e+06	8.57242e+06
																										3.15994e+06	7.30185e+06	1.59539e+06	1.24298e+06	1.3203e+06	360083	1.52674e+06	4.82965e+06
																										2.48034e+06	5.7692e+06	3.78856e+06	450853	1.90427e+07	8.83293e+06	1.07215e+06	3.61432e+06
																										722134	1.96414e+06	2.21124e+06	629708	5.53566e+06	1.70232e+07	246801	3.866e+06
																										5.07051e+06	2.03423e+06	122635	865315	2.72519e+06	1.34832e+07	2.09662e+06	260845
																										1.06613e+07	3.08189e+06	353742	769133	222276	4.33298e+06	2.57685e+06	1.04967e+08
																										1.03574e+07	8.87676e+06	4.13448e+06	2.02578e+06	1.52965e+07	6.51807e+06	3.63432e+06	513425
																										1.90059e+07	696110	4.02542e+06	180944	4.84026e+06	1.86634e+06	8.17736e+06	815568
																										1.16478e+07	7.73627e+06	1.11489e+06	946339	6.39295e+06	4.27405e+06	816350	992800
																										3.65141e+06	7.9481e+06	1.79231e+06	2.09555e+06	2.78542e+06	5.39895e+06	977755	236284
																										7.5049e+06	1.01202e+07	1.89903e+06	6.3863e+06	7.10037e+06	5.54205e+06	1.01637e+07	529403
																										546193	4.0322e+07	3.60816e+06	137645	7.13428e+06	287611	1.67451e+06	1.87654e+06
																										3.17918e+06	4.63111e+06	803217	4.44302e+06	2.78348e+06	2.79143e+06	6.15995e+06	668700
																										3.87844e+06	114047	607097	111849	1.97887e+06	6.15137e+06	733660	5.75716e+06
																										335189	9.94212e+06	1.07389e+06	1.49886e+06	3.17341e+06	832190	3.01269e+06	1.26184e+06
																										3.49865e+06	1.62161e+06	533706	1.51402e+06	2.81516e+07	81956.1	5.24935e+06	396991
																										1.0897e+07	36537.8	606613	1.22451e+06	2.24441e+06	3.13014e+06	470236	5.46789e+06
																										2.72789e+06	606237	802435	5.45098e+06	4.29978e+06	8.67834e+06	2.88239e+06	2.77616e+06
																										2.58824e+06	4.77168e+06	185318	64419.9	3.89577e+06	2.07617e+06	2.01474e+06	422449
																										799818	143107	1.29947e+06	95125.6	323905	1.5038e+07	8.23726e+06	4.17299e+07
																										3.25819e+06	1.991e+06	577961	2.35736e+06	1.6444e+06	4.89736e+06	673011	106832
																										1.85918e+06	8.56995e+06	3.64951e+06	1.09598e+06	7.19101e+06	1.32748e+06	894384	4.94453e+06
																										1.02594e+06	7.17522e+06	352883	7.62614e+06	6.73695e+06	3.15682e+06	789364	555619
																										2.83303e+06	2.76877e+06	1.10977e+06	2.49517e+06	2.41774e+06	2.76606e+06	552090	28218.3
																										674373	308698	6.69796e+06	915158	6.6183e+06	4.33951e+06	1.29262e+06	1.83652e+06
																										187330	2.21382e+06	5.37267e+06	2.51432e+06	4.82257e+06	1.01842e+07	6.97039e+06	240304
																										422456	1.56629e+06	1.87592e+06	105133	5.17674e+06	324442	1.06993e+06	578804
																										2.47027e+06	5.84744e+06	3.21132e+06	3.60668e+06	1.42933e+06	437067	1.05862e+06	6.26424e+06
																										1.04017e+06	2.78107e+06	114818	3.03408e+06	3.57968e+06	7.67764e+06	694198	3.28298e+07
																										2.77444e+06	1.05386e+07	3.83479e+06	942641	643635	313569	672740	39548.1
																										382392	4.29818e+06	1.67757e+06	440304	761445	2.56486e+06	2.98049e+06	2.53463e+06
																										2.51076e+06	8.97214e+06	1.54355e+06	1.38294e+06	1.31135e+06	1.2399e+07	4.74556e+06	1.94658e+07
																										3.39897e+06	1.5962e+06	9.41731e+06	2.1449e+06	5.02862e+06	5.54643e+06	4.67567e+06	6.37397e+06
																										1.68393e+06	2.00767e+07	4.62878e+06	4.77402e+06	7.64843e+06	1.7499e+06	748684	8.61885e+06
																										3.33151e+06	4.23383e+06	2.8289e+06	1.20861e+06	3.19343e+06	1.43031e+07	394126	4.396e+06
																										7.36143e+07	1.4769e+06	714496	5.15322e+06	1.6339e+06	528406	672302	1.20152e+06
																										2.55707e+06	7.56661e+06	641084	6.4617e+06	762826	8.95097e+06	875187	330888
																										1.58498e+06	1.28691e+07	4.79904e+06	1.01455e+06	1.82355e+06	7.12247e+06	1.00012e+07	1.29722e+06
																										1.17239e+06	324866	817676	946140	2.46996e+06	211407	102855	2.6504e+06
																										7.64786e+06	6.89616e+06	1.65306e+06	1.47836e+06	387827	1.36379e+07	381535	1.14007e+06
																										176442	1.44032e+06	1.65441e+06	244485	152259	1.87723e+06	2.96702e+06	512942
																										1.89427e+06	685743	1.27528e+06	3.34073e+06	540482	8.95848e+06	990291	2.87582e+06
																										112725	3.86126e+07	2.02717e+06	496249	110622	6.06357e+06	1.74513e+06	617996
																										1.4728e+06	6.37956e+07	72616.3	1.57563e+07	6.51803e+06	1.27063e+07	3.47351e+06	1.13884e+06
																										2845196	3.67305e+06	9.14912e+06	1.88086e+06	8.58013e+06	2.80496e+07	738293	239094
																										497292	8.04423e+06	6.90012e+06	1.52038e+06	659923	1717402	645290	2.47793e+06
																										407257	2.85242e+07	1.79981e+06	2.05332e+06	6.93418e+06	1.3311e+07	4.24802e+07	696448
																										2.99534e+06	689767	337396	3.70757e+06	4.17847e+06	1.13742e+06	777504	1.69006e+06
																										1.15131e+06	5.88376e+06	1.81092e+06	3.03917e+06	4.1172e+06	1.12287e+07	2.82425e+06	1.75404e+06
																										794681	387076	1.7498e+06	372225	1.19634e+07	126570	3.09214e+06	1.19879e+06
																										3.6202e+06	3.55618e+06	3390642	632045	2.58007e+06	3.94279e+06	1.23489e+06	1.3149e+06
																										294656	832628	3.0823e+06	2.53882e+06	7.56466e+06	6.16027e+06	2.17925e+07	1.15508e+07
																										319054	3.17737e+06	118371	8.12473e+06	37525.3	545862	5.13098e+06	177906
																										4.15913e+06	769176	1.05009e+07	5.47832e+06	3.07159e+06	3.86932e+06	6.32111e+06	1.82602e+06
																										143780	3.26676e+07	1.88437e+06	1.39106e+06	3.43663e+07	4.58645e+06	3.17365e+06	1.10132e+07
																										81829.9	3.47776e+06	521123	172142	7.11396e+06	7.54984e+06	1.48175e+06	1.57304e+06
																										3.11066e+06	3.09084e+06	2.48147e+06	804114	1.07166e+07	713698	4.17292e+06	1.30811e+06
																										194794	1.67526e+07	220914	272127	9.44033e+06	9.6953e+07	1.15084e+06	1.89253e+06
																										1.73482e+06	2.9757e+06	550188	6.65821e+06	5.1959e+06	2.89848e+06	3.43544e+06	2.65538e+07
																										8.25409e+06	2.42929e+06	5.82299e+06	2.73595e+06	1.293e+07	2.6332e+06	2.18315e+06	640617
																										3.2784e+06	6.46538e+06	1.13146e+07	1.73371e+07	6.83706e+06	2.8744e+06	551895	5609786
																										1.35409e+06	331483	248186	1.99578e+07	1.50612e+06	58265.9	158213	2.05948e+06
																										4.12634e+06	1.26655e+06	1.99256e+06	2.0808e+06	1.20416e+06	5.90344e+06	3.28829e+06	5.79947e+06
																										2.2797e+06	621311	1.38041e+06	1.47581e+06	5.39279e+06	6.2908e+06	800527	419597
																										1.238e+06	4.11068e+06	940968	111536	6.77311e+06	55441.9	237364	6.06795e+06
																										1.00123e+06	8.53088e+06	1.22383e+06	526291	3.45924e+06	402530	642642	980825
																										4.01706e+06	5.8672e+06	1.62131e+07	1.1746e+06	1.00461e+06	357139	8.51918e+06	2.30363e+06
																										1.28587e+06	7.85198e+06	299123	6.69461e+06	379185	4.16064e+06	2.12892e+06	4.8466e+06
																										969807	1.08652e+07	6.32716e+06	9.37526e+06	3.89935e+06	1.04678e+07	2.95103e+06	4.38895e+06
																										1.17313e+07	234228	2.21049e+06	2.03529e+06	8.42144e+06	3.00978e+06	1.59994e+06	4.09188e+06
																										7.23688e+06	107925	5.34152e+06	3.21409e+06	4.56676e+06	1.04098e+07	2.64221e+06	174281
																										459898	7.21994e+06	998602	4.44869e+06	1.04655e+06	7.05269e+06	2.11226e+07	1.85501e+07
																										2.06843e+06	3.40212e+06	2.99606e+06	5.07147e+06	755819	3.36165e+06	735306	2.79466e+06
																										4.69809e+06	7.38396e+06	6.8774e+06	141577	358655	834516	3.88098e+07	3.4607e+06
																										1.91487e+06	3.26269e+06	4.73822e+06	4.16487e+06	1.54317e+06	3.06584e+06	6.88659e+06	9.21704e+06
																										1.33602e+06	3.93007e+06	1.21191e+06	9624040	3.50203e+06	6.91244e+06	533807	403781
																										6.78473e+06	4.17911e+06	900454	1.24414e+06	7.91356e+06	2.87793e+06	1.79225e+06	952537
																										2.56208e+06	262118	423112	1.92054e+06	1.79719e+06	243051	266375	455365
																										803604	2.72026e+06	160389	3.64829e+06	492476	4.75724e+06	459025	3.08782e+07
																										1.10045e+06	3.88312e+06	366418	2.67833e+06	527736	960436	6.34903e+06	9.05345e+06
																										84013.9	25859.7	751149	2.80195e+06	1.37979e+06	2.26469e+07	119747	1.20207e+06
																										410188	1.34525e+07	3.93354e+06	612419	2.79723e+06	1.15676e+06	7.75217e+06	1.34584e+06
																										1.11569e+07	8.09863e+06	178916	5.65427e+06	1.94443e+06	1.02649e+06	887109	1.2161e+06
																										1.01747e+07	8.72924e+06	7.07063e+06	1.74612e+06	5.43968e+06	2.54924e+06	753166	484495
																										3.85558e+06	151333	6.91728e+06	1.3468e+06	795888	1.18433e+06	2.37195e+06	257969
																										529205	467541	422824	245821	5.36447e+06	3.24615e+07	392432	880445
																										274304	1.23075e+06	3.20008e+06	3.50189e+06	1.96371e+06	3.14108e+06	4.14163e+07	150447
																										5.21577e+06	224729	2.53435e+06	3.34528e+06	807833	172170	2.19455e+06	1.92887e+06
																										766310	4.03175e+07	1.84016e+06	1.48751e+07	2.9052e+07	2.49079e+06	1.19365e+06	3.55983e+06
																										2.56394e+06	8.50612e+06	3.50523e+06	181501	1.60652e+07	4.1898e+06	2.00705e+06	247580
																										1.89347e+06	647067	2.39149e+06	30198.5	2.12106e+06	1.01104e+07	743502	165731
																										1.24106e+06	1.18614e+06	741206	2.4874e+06	7.53146e+06	7.77079e+06	536232	2.87239e+06
																										2.80516e+06	1.44496e+07	64576.1	1.04438e+06	1.46424e+06	8.31062e+06	344558	476943
																										3.70359e+06	1.20646e+07	6.08881e+06	713764	1.29948e+07	5.73969e+06	792940	4.07685e+06
																										6.56071e+06	6.83861e+06	273685	1.20951e+06	4.50538e+06	2.81117e+06	1.38743e+07	2.20474e+06
																										2.51106e+06	3.01079e+06	5.91121e+06	352717	398785	1.13795e+07	2.09329e+06	105235
																										6.16288e+06	1.4066e+06	3.36332e+06	3.72222e+06	7.93103e+06	7.56763e+06	1.17191e+06	4.54117e+06
																										1.16486e+06	1.25009e+07	8.66021e+06	3.53783e+06	1.34902e+06	625794	6.3822e+06	1.9521e+07
																										2.14126e+06	1.34725e+07	2.47239e+06	4.20252e+06	1.99795e+06	8.9897e+06	6.20132e+06	5.13706e+06
																										64364.5	675576	1.66007e+06	3.24652e+06	7.33589e+06	6.24301e+06	602445	1.39078e+06
																										757677	1.88375e+07	3.70916e+06	24930.3	93865.6	105446	285020	1.31904e+07
																										6.8483e+06	2.33812e+06	2.20206e+06	854185	2.4458e+06	6.17742e+06	692802	289350
																										955260	7.82648e+06	1.48529e+06	822373	385886	3.36577e+06	7.66163e+06	1.00139e+06
																										1.03506e+07	3.08961e+06	2.72028e+06	765714	2.44792e+06	1.93532e+07	785109	1.3306e+06
																										2.80024e+06	5.80412e+06	1.86659e+07	949777	7.87207e+06	174043	1.43104e+06	1.33746e+07
																										3.10836e+06	917726	2.85371e+06	1.43673e+06	1.53639e+07	7.55256e+06	8.5916e+06	1.69857e+07
																										7.61058e+06	2.79722e+07	8.39922e+06	3.96398e+06	5.05805e+06	4.56803e+06	1.96103e+06	3.61053e+06
																										3.16824e+06	2.18157e+06	2.03355e+07	6.26376e+06	607326	2.57621e+06	4.54126e+06	1.25388e+06
																										3.65774e+07	2.07472e+06	459702	8.53527e+06	1.95704e+06	3.23635e+07	7.46352e+06	5.18702e+06
																										1.02656e+06	86754.6	2.68604e+06	2.55963e+06	3.20886e+07	1.5432e+06	963853	2.16834e+06
																										2.13225e+07	5.4137e+06	990276	695149	2.12474e+06	544357	199277	1.34658e+07
																										4.10599e+06	5.60095e+06	1.8284e+06	5.48816e+06	4.93465e+06	7.26081e+06	597627	1.23516e+06
																										2.70926e+06	3.6647e+06	3.50502e+06	1.46748e+06	4.69151e+06	151949	1.68905e+06	446459
																										3.08235e+06	3.24843e+06	1.15706e+06	925133	1.05465e+06	1.97074e+06	788182	2.77977e+06
																										5.75252e+06	271034	912835	7.51311e+06	426325	1.80394e+06	3.63905e+06	4.61433e+06
																										1.80279e+06	1.95928e+06	872862	25785.9	1.48477e+06	7.37827e+06	526233	364856
																										1.50324e+06	9.69259e+06	112368	115855	1.09831e+06	3.86116e+06	1.71354e+06	435899
																										6.50737e+06	6079539	6.14937e+06	3.75639e+06	2.90406e+06	5.14279e+06	1.00029e+06	7.76764e+06
																										2.11362e+07	577871	1.4784e+06	1.00954e+06	4.37758e+07	3.44273e+06	923143	1.08366e+07
																										4.19703e+06	4.91545e+06	750239	4049957	9.50835e+06	2.03572e+06	1.54677e+06	865059
																										569783	3.04929e+06	3.58328e+06	2.22378e+06	2.07343e+06	9.28462e+06	440680	4.12308e+06
																										5.95161e+06	1.87255e+06	2714584	1.67271e+07	1.80746e+07	772784	3.46581e+06	2.16871e+06
																										4.01846e+06	1.81379e+07	1.46251e+06	1.87987e+06	6.18724e+06	3.25634e+06	2.56242e+06	730450
																										3.2415e+06	1.57978e+07	560323	4.55667e+06	7.07967e+06	1.97316e+06	1.45042e+07	4.48997e+06
																										1.58859e+06	8.61747e+06	5.44729e+06	2.54247e+06	2.75951e+06	2.79282e+06	1.35715e+06	1.04973e+07
																										820208	1.56489e+06	2.31736e+06	6.06383e+06	1.21727e+07	1.26795e+07	3.42679e+06	2.76868e+06
																										438341	3.28607e+06	2.55115e+06	2.32011e+06	2.46609e+06	2.23298e+06	1.16333e+06	7.88419e+06
																										984918	1.62905e+06	1.00181e+06	768208	4.13956e+06	5.66052e+06	406973	624506
																										1.12393e+07	4.56109e+06	2.81207e+06	3.30786e+06	251757	1.32476e+07	1.53645e+06	6.26195e+06
																										2.09168e+06	7.23825e+06	8.36792e+06	1.66887e+06	1.98609e+06	4.28641e+06	1.17316e+06	1.81957e+07
																										8.63072e+06	3.69245e+06	5.36438e+06	3.28983e+06	5.76584e+06	3.58822e+06	727517	653271
																										4.8388e+06	3.27924e+06	385622	5.66919e+06	360827	1.82588e+06	2.68996e+06	997732
																										1.66493e+06	1.94581e+06	392687	1.63068e+06	6.36633e+06	8.72683e+06	5.64517e+06	519856
																										522435	9.97022e+06	6.00475e+06	1.52138e+06	6.04215e+06	1.47873e+06	199532	412315
																										610035	1.04129e+06	2.30931e+06	778543	43953.6	2.01976e+06	2.60815e+06	2.64996e+06
																										4.4731e+06	2.32139e+07	2.32323e+06	659990	9.20355e+06	3.50993e+06	1.36671e+07	1.11534e+06
																										755165	2.62359e+07	2.62204e+06	1.92786e+06	701927	3.73037e+06	1.56426e+06	1.17746e+06
																										1.25006e+07	8.04382e+06	6.13309e+06	1.66593e+06	5.63995e+06	2.76093e+06	3.96186e+06	490626
																										907429	2.1551e+06	4.47382e+06	243831	1.35591e+06	822772	2.39004e+06	2.22698e+06
																										1.81957e+06	6.04992e+06	3.77508e+06	269367	4.72141e+06	313903	1.60235e+06	3.64973e+06
																										7.3084e+06	4.08575e+06	2.08484e+06	585311	1.57119e+07	1.77866e+07	504616	1.04694e+07
																										2.16444e+06	3.83865e+06	4.83064e+06	2.39038e+07	1.31164e+07	9.46702e+06	5.70738e+06	237670
																										7.46773e+06	1.5186e+06	1.37567e+06	3.10068e+06	6.0491e+06	1.1854e+07	1.7476e+06	1.2853e+07
																										2.5398e+06	3.38147e+06	947834	3.51463e+06	672979	2.00737e+06	5.96136e+06	72735
																										2.56498e+06	4.32785e+06	5.08639e+06	4.08203e+06	5.03248e+06	461353	7.09864e+06	2.05084e+06
																										5.14137e+06	5.9187e+06	1.00021e+07	941944	1.62376e+06	6.24542e+06	7.26895e+06	2.71811e+06
																										1.01135e+07	1.68827e+06	1.46825e+06	247234	2.14135e+07	8.03544e+06	2.64399e+06	1.11753e+06
																										1.45678e+06	1.09669e+06	1.30692e+07	1.88892e+06	1.75269e+07	2.23777e+06	3.31408e+06	9.99155e+07
																										1.86649e+06	7.63404e+06	7.6793e+06	1.04465e+06	1.15773e+07	2.00269e+07	3.0704e+06	715308
																										2.29311e+06	4.27949e+07	1.11602e+06	1.60565e+06	951404	3.18541e+06	2.58907e+07	1.36988e+06
																										7.55935e+06	4.53608e+06	4.49663e+06	1.61874e+06	5.78629e+06	2.00346e+07	1.40879e+06	2.40909e+06
																										1.5938e+06	293306	1.86988e+06	611576	997324	1.0288e+06	717918	1.30964e+07
																										2.85395e+07	5.89743e+06	1.48267e+06	3.13649e+06	1.98929e+06	128116	1.6285e+07	1.94476e+06
																										1.00605e+07	4.34633e+06	6.07363e+06	41599.2	1.07591e+06	3.20976e+07	9.52664e+06	1.43439e+07
																										629555	1.09289e+06	4.49288e+06	3.1049e+06	6.65547e+06	1.44861e+06	3.63851e+06	2.22068e+06
																										1.81292e+06	1.99815e+06	3.75365e+06	9.09462e+06	771930	8.74026e+06	1.23162e+06	998646
																										198872	1.51434e+07	285094	3.62756e+06	2.54102e+06	896858	679703	721995
																										1.32475e+06	6.71238e+06	552331	1.72433e+06	2.97169e+06	6.36835e+06	597014	3.11878e+06
																										2.67818e+06	394914	2.42804e+06	1.17597e+06	3.29764e+06	3.70174e+06	1.34757e+06	611004
																										2.14481e+06	2.94512e+06	1.37166e+06	582429	804360	5.69619e+06	1.12404e+06	1.22758e+06
																										5.32001e+06	1.80826e+06	648742	4.70728e+06	661079	420570	655255	3.41748e+06
																										1.02245e+07	4.72011e+06	3.29027e+06	1319129	6.53189e+06	483076	4.16984e+06	478522
																										1.61822e+06	427778	6.22109e+06	2.77782e+06	890338	2.55585e+06	900665	6.52691e+06
																										2.8224e+06	28356493	1.14753e+06	763091	4.56511e+06	2.76643e+06	1.07698e+06	1.58941e+06
																										777091	813618	1.16005e+06	2.26191e+06	64425.5	1.82877e+07	273308	364042
																										3.93216e+06	194664	2.35711e+06	700681	4.86566e+06	1.97988e+07	319209	1.07069e+07
																										7.08924e+06	6.39611e+06	312451	4.68288e+06	3.83509e+07	951318	2.10885e+06	4.67315e+06
																										3.44875e+06	3.57138e+06	1.785e+06	658061	1.415e+07	1.09385e+06	835728	305094
																										5.20805e+06	3.31954e+06	1.76349e+06	747157	9.90171e+06	1.8859e+07	2.44713e+06	194896
																										4.02376e+06	4.94045e+06	4.66653e+06	496894	720524	9.4652e+06	2.22822e+07	4.02252e+06
																										2.24266e+06	3.03225e+06	6.86002e+06	2.54721e+06	4.6276e+06	164747	1.85008e+06	1.08332e+06
																										1.61965e+06	4.13548e+06	3.10394e+06	4.44092e+06	3.7331e+06	2.16079e+06	8.49688e+06	6.07258e+06
																										1.48042e+07	1.08293e+07	424308	1.23531e+06	1.57353e+06	2.77426e+06	8.21366e+07	1.74699e+06
																										5.3694e+06	5.91447e+06	1.55143e+06	3.25456e+06	1.02721e+06	5.43051e+06	428660	2.47257e+06
																										1.66466e+06	1.25143e+07	1.58965e+06	1.44327e+06	2.71686e+06	9.92044e+06	2.19007e+06	2.29362e+06
																										2.36864e+06	2.27617e+06	4.7935e+06	454057	2.71641e+06	4.55207e+06	2.49314e+06	753054
																										1.98627e+06	5.41611e+06	8.51443e+06	2.06036e+06	8.10582e+06	1.2527e+06	2.11448e+06	2.71883e+06
																										4.11649e+07	5.51814e+06	1.05265e+06	1.14726e+06	1.16571e+06	2.19861e+06	4.60912e+06	148093
																										5.28486e+06	1.20987e+06	4.81276e+06	2.49431e+06	56045.2	5.44326e+06	751765	2.3846e+06
																										1.87254e+06	1.66604e+06	971448	6.17138e+06	1.52395e+07	474712	3.22527e+06	370174
																										3.04661e+06	1.58598e+07	2.61231e+06	869945	5.71279e+06	494247	516977	117848
																										1.23923e+06	1.75123e+06	6.46718e+06	1.11898e+06	3.73334e+06	7.71622e+06	1.18435e+06	1.27274e+06
																										1.93026e+06	830815	902835	2.17277e+06	6.46087e+06	7.54954e+06	2.57819e+06	1.56364e+07
																										2.87099e+06	520870	3.82147e+06	3.3173e+06	4.20935e+06	8.86367e+06	4.30281e+06	71643
																										3.91698e+06	1.9504e+06	2.52101e+06	103425	362424	640624	1.46936e+06	1.73998e+06
																										1.42688e+06	2.30664e+06	1.99992e+06	2.09035e+06	9.49105e+06	558519	5.42743e+06	1.07044e+06
																										730224	1.83256e+06	576527	117308	3.48975e+06	704748	238064	5.79185e+06
																										1.54027e+07	4.37739e+06	850889	2.24999e+06	2.19036e+06	7.91211e+06	3.05702e+06	1.57149e+06
																										116161	1.35312e+07	2.6452e+06	919678	3.16941e+06	370353	1.7298e+06	1.55583e+06
																										1.75775e+06	2.16595e+06	2.94111e+06	4.79246e+06	167698	2.20735e+07	267552	1.14429e+06
																										512889	1.78148e+06	2.04979e+06	3.67807e+07	1.85448e+06	1.30933e+07	1.2459e+06	7.03389e+06
																										5.01707e+06	3.69212e+06	1.4697e+06	9.47492e+06	12984196	1.05981e+06	1.16753e+06	73183373
																										1.61639e+06	1.06295e+06	2.48918e+06	2.14826e+06	614654	1.23751e+06	382910	4.64854e+06
																										8.96567e+06	6.23416e+06	3.93137e+06	7.21598e+06	9.95477e+06	1.1903e+07	115711	5.09374e+06
																										118419	392485	1.85315e+06	1.37551e+06	47612.4	336205	454727	985124
																										1.643e+07	2.61563e+06	1.03801e+06	2.13548e+06	4.3374e+06	5.91307e+06	9.58113e+06	2.45841e+06
																										5.6305e+06	1.26223e+06	1.46431e+06	5.67504e+06	1.80969e+06	2.17304e+06	2.13363e+07	261866
																										551902	320263	653710	3.40943e+06	7.62286e+06	5.71605e+06	2.81984e+06	522940
																										3.40067e+06	5.29757e+06	4.49231e+06	124868	2.90422e+06	4.90441e+06	4.02635e+06	440625
																										680801	1.83342e+07	1.03805e+07	3.65343e+06	1.93267e+06	1.26044e+07	68926	5.02122e+06
																										8.48241e+06	1.18099e+06	2.52455e+06	506080	8.11581e+06	6.21578e+06	4.86456e+07	2.04428e+07
																										3.53037e+06	8.69914e+06	1.32123e+06	1.93986e+07	7.04975e+06	2.28286e+06	6.51496e+06	4.01084e+06
																										2.46786e+06	5.45594e+06	1.07697e+06	1.91344e+06	932052	2.65592e+06	9.0289e+06	1.13092e+06
																										2.55979e+07	434677	4.52774e+06	1.83043e+06	251788	5.94499e+06	552924	592521
																										1.72771e+07	1.08006e+07	205815	673621	3.24488e+06	928744	1.51421e+06	2.929e+06
																										176965	2.57447e+06	5.43961e+06	1.16473e+07	1.23723e+06	1.33677e+07	655267	1.53222e+06
																										1.19165e+06	1.62446e+06	119108	2.35884e+06	305068	6.04608e+06	852551	906915
																										969447	1.02009e+07	1.18487e+06	196739	1.33473e+07	1.04496e+07	751238	5.06339e+06
																										3.76761e+06	1.22805e+07	888146	4.79235e+06	2.10268e+06	730866	5.17133e+06	4.7137e+06
																										3.10904e+06	1.02905e+06	5.42104e+06	508304	955992	1.01683e+07	4.40795e+06	8.6084e+06
																										8.31717e+06	3.62471e+06	1.04438e+06	2.57355e+06	5.07929e+06	2.76427e+06	1.34014e+06	402417
																										5.33843e+06	3.04341e+06	1.31031e+06	1.36441e+06	4.1044e+06	499158	610558	1.92512e+06
																										174188	5.2406e+06	4.9693e+06	2.74845e+06	6.01777e+06	987733	1.87453e+07	1.8946e+06
																										712998	356579	40084.6	1.59377e+06	2.37589e+06	379263	1.29657e+07	4.5894e+06
																										1.23692e+07	3.79082e+06	3.98656e+06	645603	3.48985e+06	1.00486e+07	137157	1.68446e+06
																										2.38248e+06	757149	717668	882429	1.23e+06	2.6684e+06	539953	1.00464e+07
																										609634	1.04932e+06	1.28321e+06	9.5288e+06	1.95473e+06	4.85894e+06	3.15306e+06	1.80301e+07
																										3.30946e+06	5.81846e+06	2.44061e+06	2.5859e+06	2.78513e+06	2.39382e+06	4.14382e+06	3.20079e+06
																										1.57319e+06	1.88632e+06	142750	1.59013e+07	98353.2	5.43935e+06	10346066	3.25006e+06
																										1.59518e+06	4.21107e+06	9.31393e+06	355036	5.90333e+06	2.05701e+07	128401	1.63233e+07
																										1.09452e+06	5.70904e+06	138590	9.91443e+06	1.75294e+06	4.12369e+06	1.27454e+06	1.21368e+06
																										138694	1.07626e+06	3.80745e+06	1.60947e+06	5.36477e+06	1.25386e+06	450020	145230
																										829161	9.78878e+06	855576	1.07296e+06	78989	6.67026e+06	9.06117e+06	7.60366e+06
																										5.77818e+06	3.08339e+06	929052	3.5301e+06	325832	2.48003e+06	321973	2.28636e+06
																										2.09807e+06	359608	1.31836e+07	1.32373e+06	1.27024e+07	2.70057e+06	5.64666e+06	3.97033e+06
																										2.81357e+06	7.1711e+06	7.37718e+06	2.10415e+06	2.17044e+07	6.48936e+06	2.87367e+06	552685
																										1.67897e+07	1.58655e+06	2.08784e+06	277731	1.72191e+07	1.64084e+06	3.71074e+06	4.29548e+06
																										1.43895e+06	3.43984e+06	258260	644594	1.21727e+06	1.31262e+06	1.88127e+07	1.53289e+06
																										4.80624e+06	4.86926e+06	4.84215e+06	316490	131883	1.04601e+07	2.87444e+06	7.31888e+06
																										1.40457e+06	2.25816e+06	1.31537e+06	605269	2.37389e+06	7.25321e+06	429797	1.26719e+06
																										7.6079e+06	6.02094e+06	3.58985e+06	2.94773e+06	5.85168e+06	1.74985e+06	1.10063e+06	1.92627e+06
																										8.82903e+06	398127	1.51327e+06	1.55284e+06	2.55815e+06	7.61108e+06	1.94962e+06	285283
																										4.86087e+06	2.00649e+06	5.63069e+06	1.09909e+06	1.03699e+07	1.24328e+06	1.07659e+06	1.58513e+06
																										5.14909e+06	1.93462e+06	1.59162e+06	1.49779e+06	7.3352e+06	7.8022e+06	465329	4.55481e+06
																										3.9244e+06	741842	4.09752e+06	67031.6	7.98686e+06	3.66256e+06	1.36798e+07	1.50851e+06
																										3.63653e+06	2.72026e+06	941873	513940	570910	272361	4.23037e+06	839168
																										1.72819e+06	1.21448e+06	2.49829e+06	2.39901e+06	339658	6.07719e+06	8.11188e+06	672406
																										668893	1.36361e+06	7.8984e+06	94771.7	604085	1.17059e+07	323806	1.39905e+07
																										9.4386e+06	1.15179e+07	4.18083e+06	1.34092e+06	223021	2.14494e+07	944951	739381
																										1.1494e+07	617559	5.04559e+06	2.05112e+06	2.26999e+06	6.46498e+06	2.32848e+06	5.41753e+06
																										2.49536e+06	4.48659e+06	532939	113359	793870	166747	1.25194e+06	4.04279e+06
																										4.68877e+06	6.32705e+06	237732	2.83111e+06	436355	4.77925e+06	567400	3.27938e+06
																										3.76046e+06	3.58888e+06	1.24921e+07	5.34834e+06	1.08615e+06	2.1626e+06	1.05137e+06	1.47481e+06
																										7.10175e+06	4.6527e+06	2.09533e+06	2.64112e+06	2.14417e+06	3.82495e+06	637079	802998
																										2.15224e+06	2.25954e+07	832702	356285	8.42806e+06	1.73457e+06	922650	4.32752e+06
																										6.80583e+06	3.66377e+06	4.4564e+06	1.74245e+06	7.71393e+06	5.13092e+06	74372.2	200296
																										1.49206e+06	1.73079e+06	855495	2.28885e+06	751126	705666	136917	939779
																										1.30405e+07	2.00815e+06	5.97994e+06	385823	5.04938e+06	1.40139e+06	1.42165e+07	199680
																										1.0329e+06	195843	717131	9.40252e+06	2.25877e+07	834454	1.43876e+07	7.12296e+06
																										1.86656e+06	4.94996e+06	4.14257e+06	981807	1.14018e+06	3.71656e+06	578552	3.28051e+06
																										4.43716e+06	5.8442e+06	1.20357e+06	2.21341e+06	1.16347e+06	909856	1.71473e+06	1.5389e+06
																										812467	881195	201999	1.95939e+06	3.00153e+06	8.55933e+06	714260	1.23727e+06
																										2.34366e+06	1.41913e+06	5.09521e+06	5.52539e+06	1.4434e+06	3.08325e+06	392337	2.62794e+06
																										1.37156e+06	3.38652e+06	841282	8.21953e+06	6.27608e+06	2.76128e+06	7.33424e+06	2.50131e+06
																										2.02999e+06	2.42206e+06	7.25087e+06	7.74458e+06	3.90528e+06	367832	580188	6.53253e+06
																										3.91979e+07	2.72919e+06	1.28315e+06	1.8016e+06	2.03987e+07	1.36791e+06	363152	2.00187e+06
																										74012.6	3.11354e+06	472147	2.60391e+06	5.92887e+06	2.0461e+06	734923	4.06568e+06
																										4.55316e+06	3.00662e+06	8.46908e+06	48510.8	1065764	2.61185e+07	2.90002e+06	2.65845e+06
																										1.48474e+07	7.94566e+06	6.89901e+06	2.02555e+06	4.70635e+06	9.15206e+06	578596	252486
																										1.33292e+06	1.53427e+06	5.71467e+06	275222	2.55244e+06	7.82073e+06	2.56188e+06	65769.6
																										3.35772e+06	3.80074e+06	2.33478e+06	1.77154e+06	2.27014e+06	1.95058e+06	74690.2	3.0305e+06
																										1.00344e+06	4.09349e+06	5.47779e+06	3.00694e+06	1.09952e+07	1.02922e+07	1.11063e+06	3.04645e+06
																										4.97847e+06	989225	1.23073e+06	195433	186879	8.15341e+06	1.21828e+07	3.37938e+06
																										1.51601e+06	1.73235e+07	1.16481e+06	1.85301e+06	2.71339e+06	1.21673e+06	2.62975e+06	1.75388e+06
																										923782	1.0765e+07	1.82646e+06	1.31078e+06	1.0845e+07	1.08067e+06	1.35929e+06	313899
																										1.56368e+06	1.32663e+06	508464	1.85886e+06	1.26249e+06	2.66049e+06	125009	628898
																										875726	3.41128e+06	1.08072e+07	2.21181e+06	1.15121e+06	1.55591e+06	6.49307e+06	1.48421e+07
																										6.38636e+06	1.28338e+07	8.38355e+06	3.35603e+06	66294.7	682988	5.17817e+06	131590
																										265428	4.21393e+06	185320	2.73089e+06	1.43109e+06	4.03084e+06	6.43921e+06	785771
																										8.97834e+06	2.9785e+06	5.98982e+06	3.07758e+06	4.6227e+06	356859	3.47651e+06	235479
																										1.28846e+06	1.74173e+06	2.1428e+06	7.09119e+06	3.80503e+06	2.23468e+06	347192	1.23038e+06
																										341383	2.51095e+06	243826	616576	1.22685e+06	1.05189e+07	498250	2.51529e+07
																										260875	1.12789e+06	8.98177e+06	3.50989e+06	7.67345e+06	4.68909e+06	1.73733e+06	6.19554e+06
																										547476	6.84017e+06	1.67637e+06	2.4086e+06	357849	1.68417e+06	852271	1.79791e+06
																										1.49113e+07	1.72262e+06	1.565e+06	676329	1.1783e+07	5.8068e+06	1.86797e+07	2.03804e+06
																										3.27681e+06	407265	2.2091e+06	3.28527e+06	1.23733e+06	297508	3.09876e+06	5.68507e+06
																										2.67478e+06	2.03242e+06	4.88808e+06	818494	3.2828e+07	2.69092e+06	585866	3.51918e+06
																										4.57727e+06	4.30378e+06	745849	1.41803e+06	3.94401e+06	1.79699e+06	7.14436e+06	1.44166e+07
																										2.97318e+06	1.4479e+06	316461	6.02794e+06	2.03507e+06	1.4628e+07	918406	4.05788e+06
																										7.64768e+06	3.07232e+06	1.42417e+07	2.02691e+06	1.30955e+06	5.61091e+06	1.18417e+06	2.05488e+06
																										1.06531e+06	1.23512e+06	1.28784e+06	2.51341e+06	8.2461e+06	52278.4	3.47014e+06	677202
																										2.64696e+07	674800	241677	110569	1.62301e+06	4.05108e+06	2.21675e+06	1.554e+06
																										1.20621e+07	3.38681e+06	4.8206e+06	4.82113e+06	1.04518e+07	5.19605e+06	1.31523e+07	462559
																										6.39003e+06	4.89431e+06	418336	2.5286e+07	1.72513e+06	3.10774e+06	9.54345e+06	2.16311e+06
																										7.41505e+06	2260138	1.53991e+06	386970	7.0641e+06	3.8923e+06	215589	663063
																										1.07331e+07	181312	1.34111e+06	48643.8	4.04064e+06	1163214	1.13354e+06	5.84822e+06
																										9.3247e+06	1.35554e+06	1.86411e+06	2.31831e+06	1.81067e+07	4.83692e+06	318694	1.65147e+06
																										489677	2.27458e+06	836533	2.38004e+06	9.25313e+06	1.08634e+06	725824	3.36935e+06
																										3.34457e+07	450415	1.04532e+06	2.99965e+06	390304	777238	1.14148e+06	2.187e+06
																										3.74316e+06	335227	342912	610588	1.90562e+06	2.3843e+06	451207	517820
																										6.50179e+06	4.44666e+07	1.0837e+06	854336	1.16299e+07	1.52325e+06	9.17646e+06	370630
																										2.32326e+06	9.18822e+06	2.89074e+06	1.0551e+06	6.3116e+06	843191	1.38873e+06	8.13473e+06
																										1.84981e+07	5.93966e+06	536546	2.64305e+06	1.45469e+07	1.65631e+07	719890	1.2353e+06
																										1.09841e+06	76318.6	1.82448e+06	412162	3.06067e+06	1.89633e+06	4.83192e+06	1.78507e+06
																										1.63735e+06	857443	438843	2.06558e+06	2.1367e+06	5.84222e+06	1.7755e+06	1.18488e+06
																										5.85015e+06	2.77911e+06	1.80108e+06	941744	1.85373e+06	4.73515e+06	2.39037e+06	8.74624e+06
																										3.52276e+06	6.56198e+06	140583	246908	5.61392e+06	2.00601e+06	2.53149e+06	834144
																										7.26586e+06	5.29182e+06	2.51742e+06	4.06493e+06	5.22451e+06	2.10521e+06	6.03952e+06	959921
																										2.04842e+06	8.41096e+06	4.15629e+06	2.59468e+06	1.8845e+06	3.07297e+06	3.13938e+06	4.92202e+06
																										1.55525e+06	1.16918e+06	5.60338e+06	5.77825e+06	4.01629e+06	3.72731e+06	832345	848199
																										3.42574e+06	9.51051e+06	664875	2.09943e+06	2.59841e+06	6.75077e+06	2.50666e+06	1.1437e+07
																										6.93856e+06	1.46797e+07	225882	2.66178e+06	1.29752e+07	1.27327e+07	151834	898455
																										4.85123e+06	3.66644e+06	2.52499e+06	1.86471e+06	4.53767e+06	1.6051e+06	3.58817e+06	5.77509e+06
																										4.43686e+06	2.71693e+06	1.39239e+06	162586	97497.6	1.84423e+06	2.13628e+06	620749
																										3.0719e+06	2.93459e+06	2.63297e+06	2.1633e+06	2.188e+06	423120	4.77143e+06	479795
																										8.61918e+06	396824	99641	2.12916e+06	8.07704e+06	5.8939e+06	1.36004e+06	790031
																										7.70974e+06	985119	3.94804e+06	294129	1.40133e+06	3.52164e+06	1.27279e+06	512024
																										795037	3.01604e+06	2.64039e+06	1.89556e+07	2.47267e+06	9.23522e+06	7.66812e+06	2.4673e+06
																										1.78332e+06	2.14633e+06	876783	436884	9.1177e+06	1.37818e+07	5.17432e+06	376180
																										1.77431e+06	999908	2.09173e+06	5.92641e+06	1.28901e+07	3.36585e+06	3.21129e+06	2.51145e+06
																										542423	3.82117e+06	2.30743e+06	2.63999e+06	2.90858e+06	6.7733e+06	299537	1.10846e+06
																										573876	1.29608e+06	2.08112e+06	1.22961e+06	636869	554335	2.75387e+06	3.11837e+06
																										1.30032e+06	965626	5.28083e+06	1.73224e+06	238279	5.64579e+06	3.07055e+06	6.71876e+06
																										85523.7	187193	1.19603e+06	6.8397e+06	4.73304e+06	8.5702e+06	3.82637e+06	5.48946e+06
																										240180	4.34861e+06	1.1229e+07	3.62802e+06	3724047	3.27723e+06	822072	491492
																										1.5346e+06	3.83112e+06	1.07704e+06	665875	120301	1.76575e+06	544307	8.45531e+06
																										4.45261e+06	2.40271e+06	7.29655e+06	3.14105e+07	1.18484e+07	5.36788e+06	352626	389665
																										1.55244e+06	8.83889e+06	2.1643e+06	430427	2.41436e+07	504278	7.56194e+06	2.02323e+06
																										8.99145e+06	718648	422211	3.28844e+06	745100	1.6429e+07	2.3982e+06	1.63904e+06
																										66116.6	1.73105e+06	771264	3.43167e+06	81522.4	3.93942e+06	1.14064e+06	536076
																										791736	9.68722e+06	354912	3.23133e+06	584824	265848	1.16476e+07	2.21286e+06
																										3.78684e+06	5.19075e+06	1.64609e+06	1.14605e+07	471899	1.40669e+07	236868	3.80842e+06
																										7.87569e+06	226223	8.81765e+06	1.98264e+06	3.24242e+06	5.47266e+06	5.09489e+06	278540
																										1.19884e+06	5.9475e+06	3.49842e+06	2.01854e+06	804189	7.70583e+06	6.52573e+06	8.18528e+06
																										636268	534279	2.84284e+06	5.89087e+06	2.64677e+06	1.25378e+06	3.20593e+06	181656
																										3.1358e+06	1.57373e+06	724465	4.04009e+06	2.61596e+06	2.83505e+06	1.50097e+06	120404
																										3.28752e+06	7.82467e+06	431069	185821	5.26406e+06	156232	5.4741e+06	1.49167e+06
																										6.77055e+06	1.57888e+06	2.7065e+06	873476	1.04846e+06	1.04297e+07	115436	7.67984e+06
																										2.24035e+07	314180	1.56596e+06	1.76327e+06	5.46759e+06	222908	3.18113e+06	1.5754e+06
																										3.53893e+06	1.87324e+06	591024	118492	754791	2.71891e+06	1.07524e+06	2.21143e+06
																										450389	4.2838e+06	1.55366e+06	7.84998e+06	1.46159e+07	3.6364e+06	745274	3.21319e+06
																										2.06039e+07	1.88722e+06	929744	4.09448e+06	1.33752e+07	842869	612207	5.56778e+06
																										5.13568e+06	2.89922e+06	1.87901e+06	845039	3.13447e+06	2.26009e+06	1.42071e+07	4.37099e+06
																										3.11679e+06	5.10004e+06	6.61633e+06	3.7957e+06	6.40943e+06	1.26069e+06	904220	2.27266e+06
																										1.5094e+07	527904	287546	129141	2.08321e+06	2.68513e+06	816121	1.94935e+07
																										456518	6.66255e+06	2.42794e+06	64556.4	3.47283e+06	2.03604e+07	2.64965e+06	1.09936e+06
																										389272	3.98473e+06	726171	3.31819e+06	5.51239e+06	1.26554e+07	668094	4.3452e+07
																										3.45411e+06	122243	3.12529e+06	1.68694e+06	3.035e+06	830850	2.04284e+06	127633
																										261745	877810	2.22832e+06	653778	386916	7.51672e+06	323884	7.09634e+06
																										2.59001e+06	9.2285e+07	9.64677e+06	1.45969e+06	308456	2.17263e+06	477645	1.35231e+06
																										5.89001e+06	9.24524e+06	52509.1	3.0444e+06	8.75546e+06	6.1865e+06	1.61947e+06	2.57836e+06
																										7.32897e+06	6.69463e+06	1.38941e+06	445878	1.39399e+06	4.23572e+06	7.89066e+06	1.77412e+06
																										4.16785e+06	3.80996e+06	3.4681e+06	1.37432e+06	173438	8.33303e+06	1.73414e+06	159070
																										1.75633e+06	3.0795e+06	4.91063e+06	1.29628e+06	862397	3.92345e+06	5.64507e+06	158536
																										7.56201e+06	369078	504846	684455	2.48382e+07	8.55838e+06	4.42952e+06	1.17437e+06
																										654368	2.36642e+06	648461	3.87578e+06	1.82347e+06	7.9261e+06	2.20982e+06	1.13713e+06
																										3.63964e+06	1.14412e+06	6.35761e+06	1.43191e+06	181539	8.3981e+06	1.89348e+06	1.71807e+06
																										3.94859e+06	9.44917e+06	1.54066e+06	94065.4	33834.2	258017	4.09956e+06	1.19401e+06
																										1.26427e+06	1.22453e+06	505121	1.76177e+06	2.04341e+06	1.02523e+07	965149	5.33876e+06
																										1.02388e+07	2.49572e+06	207270	838555	1.6427e+06	7.36996e+06	168077	1.14997e+06
																										2.82209e+06	2.36519e+06	2.41976e+06	828203	4.45901e+06	4.0474e+06	180061	1.27411e+06
																										414593	1.36496e+06	2.56896e+06	1.23457e+06	1.03109e+07	1.21444e+07	129165	3.06608e+06
																										7.89526e+07	6.6201e+06	1.31933e+06	1.63459e+06	2.15358e+06	1.42903e+06	378964	146910
																										2.55591e+06	970109	1.82629e+06	3.68356e+06	2.30054e+06	1.5901e+07	460288	329342
																										1.06083e+06	8.66349e+06	2.40242e+06	2.36975e+06	905115	2.21549e+06	1.51965e+06	828816
																										686373	5.01131e+06	1.60869e+06	335869	249557	107424	2.25983e+06	5.13818e+06
																										350644	283563	3.58064e+06	1.49053e+06	1.43556e+07	1.6784e+06	3.2055e+06	1.20109e+06
																										927763	2.54647e+06	264627	2.5693e+06	5.72741e+06	5.06645e+06	1.77813e+06	1.14051e+06
																										2.01654e+07	70221.7	359942	721198	2.46481e+06	1.82108e+06	1.29152e+07	2.36777e+06
																										2.01904e+06	116892	325667	1.60205e+06	5.39479e+06	5.21433e+07	1.74864e+06	6.14633e+06
																										1.4861e+06	3.27454e+07	986425	84413.4	264354	1.95659e+06	1.45945e+06	681493
																										37543.8	3.93544e+06	1.42047e+06	9.63923e+06	7.21776e+06	5.45008e+06	4.93324e+06	4.84567e+07
																										5.192e+06	1.98402e+06	5.5822e+06	1.85045e+07	1.19075e+07	1.03155e+07	3.1174e+06	3.82717e+06
																										60115.8	2.99481e+06	2.12207e+06	5.22817e+06	3.34931e+06	2.75972e+06	3.68414e+06	1.04813e+07
																										3.11149e+06	2.58547e+06	2.03146e+06	3.72666e+06	2.78328e+07	7.19498e+06	1.49436e+07	2.22714e+07
																										3.81428e+06	221062	687545	1.81028e+06	322612	1.31152e+06	1.8362e+06	1.83481e+06
																										951186	405841	3.83995e+06	4.16016e+06	1.04981e+06	9.24847e+07	336578	824501
																										1.87449e+07	7.15634e+06	912757	6.90524e+06	3.02151e+06	2.02489e+06	141842	1.01524e+06
																										4.26803e+06	2.68095e+06	83239.7	1.44624e+06	7.47645e+06	7.6522e+06	5.62287e+06	3.24183e+06
																										5.08608e+06	8.67866e+06	3.0864e+06	1.83942e+06	1.4143e+06	4.8345e+06	1.98481e+06	652950
																										2.08689e+07	97540.9	6.61521e+06	853522	1.18773e+07	1.00922e+07	2.9714e+06	3.23723e+06
																										7.63367e+06	6.49382e+06	403547	175589	1.65436e+07	4.59615e+06	1.77305e+06	3.30001e+06
																										1.8427e+06	4.43751e+06	1.20123e+06	7.08646e+06	3.04004e+07	1.67969e+06	3.9647e+06	1.22988e+07
																										6.50693e+06	2.01223e+06	9.7324e+06	1.39256e+06	6.25822e+06	1.22042e+07	798718	563107
																										519524	315063	299477	2.26121e+06	167827	5562281	1.96331e+06	2.04267e+06
																										1.09093e+06	1.48056e+06	1.09962e+06	2.64385e+06	4.44837e+06	3.44116e+06	638820	889202
																										676250	6.62441e+07	1.65893e+06	1.13884e+07	1.40778e+06	3.91817e+06	1.18409e+06	2.52629e+07
																										9.29267e+06	3.4868e+06	4238380	9.79091e+06	273538	1.1782e+06	688529	6.02978e+06
																										5.71839e+06	183905	5.68384e+06	3.36707e+06	2.01786e+06	7.04575e+06	784208	1.63616e+06
																										1.15286e+07	4.33743e+06	1.19156e+06	1.12913e+06	1.25018e+07	514460	843851	533223
																										6.24854e+06	3.68322e+06	3.14928e+06	105160	5.96879e+06	3.3723e+06	642557	1.28489e+06
																										2.99405e+06	227474	2.3914e+06	1.32765e+06	4.76927e+06	42196.1	813963	1.56931e+06
																										103602	8.49507e+06	3.34983e+06	1.7411e+06	1.7222e+06	3.71385e+06	1.56706e+06	2.03671e+06
																										517384	2.80044e+06	775579	5.65405e+06	4.05084e+06	3.20956e+06	2.17789e+07	844282
																										8.43956e+06	1.41052e+07	1.27847e+06	1.26732e+06	309069	2.69525e+06	4.92191e+06	2.05828e+06
																										3.80443e+07	886505	130726	1.3808e+06	1.15403e+06	1.17829e+07	4.59597e+06	785326
																										3.02724e+06	475182	604457	293789	1.17876e+07	2.80855e+06	9.84815e+06	1.61523e+06
																										260855	803745	635649	2.68992e+06	3.49486e+06	1.03837e+07	1.95961e+06	2.25639e+06
																										7.51995e+06	2.19869e+06	1.82244e+06	1.52159e+06	2.39607e+06	2.02887e+07	806395	461045
																										1.31126e+06	3.53574e+06	3.07573e+06	1.31105e+06	7.24019e+06	2.35333e+06	1.72926e+06	3.26334e+06
																										9.02019e+06	4.26326e+06	4.26612e+06	950417	253962	1.81532e+07	412001	793220
																										248892	4.45955e+06	703073	302916	2.07798e+06	1.5169e+06	3.93813e+06	1.7455e+06
																										101830	2.16474e+06	1.04119e+07	3.66871e+06	1.37969e+07	1.19354e+07	2.72447e+06	1.76894e+06
																										94802.4	3.18569e+06	2.71378e+06	1.11526e+07	1.07978e+07	777338	826097	373446
																										3.35691e+06	1.57947e+06	423417	9.84314e+06	1.55755e+06	9.48386e+06	624607	2.23375e+06
																										4.06959e+06	4.26525e+06	3.20458e+06	156387	6.15013e+06	3.04666e+06	1.87033e+06	2.34178e+07
																										9.67987e+06	1.77079e+06	242708	608667	4.73719e+06	2.39263e+06	1.31608e+06	1.1493e+06
																										2.38095e+06	7.91123e+06	1.45112e+06	1.33265e+06	1.69834e+07	2.64982e+06	3.51294e+06	1.43231e+07
																										149863	2.30006e+06	6.77148e+06	651274	9.14168e+06	1331214	821162	250218
																										991164	5.63662e+06	258988	6.91008e+06	8.77995e+06	3.106e+06	2.3639e+06	317415
																										4.54466e+06	2.95729e+06	1.22666e+07	401700	2.22252e+06	1.31014e+06	2506783	230586
																										901845	4.14152e+06	7.30044e+06	153040	7.77446e+06	936589	1.3674e+06	2.47243e+06
																										1.26767e+06	4.82532e+06	2.09695e+06	1.02557e+06	6.4918e+06	1.54714e+07	1.70158e+06	270147
																										3.43428e+06	5.78792e+06	2.17818e+06	4.0957e+06	3.9044e+06	1.26605e+07	690074	1.35453e+06
																										4.7541e+06	1.13873e+06	2.59206e+06	785024	123686	2.97572e+06	305055	2.31359e+06
																										2.19693e+06	1.75647e+06	4.10577e+06	5.48924e+06	1.61941e+07	6.73267e+06	2.28179e+06	222498
																										4.9941e+06	1.83742e+06	1.06702e+06	1.51149e+06	2.33024e+06	5.43374e+06	230385	2.32358e+06
																										2.13297e+06	4.42986e+06	880771	1.57668e+06	5.55567e+06	964671	1.08324e+06	3.91172e+06
																										209888	677784	5.28407e+06	2.7292e+06	3.11307e+06	5.01973e+06	119706	915185
																										5.41285e+06	442610	9.498e+06	1.14698e+06	746055	2.54847e+06	2.55617e+06	4.80756e+06
																										1.51795e+06	3.79012e+06	630862	1.23136e+07	188183	8.81518e+06	8.52148e+06	1.04567e+06
																										1.41174e+06	2.77872e+06	3.03096e+06	1.3302e+06	6.28649e+06	598318	928164	5.46659e+06
																										2.71788e+06	1.66749e+06	1.88906e+06	7.50637e+07	1.09682e+07	5.48517e+06	1013062	409443
																										1.54048e+06	4.81227e+06	4.70672e+06	1.95366e+06	6.47832e+06	1.95976e+06	136505	1.98237e+07
																										2.14735e+06	8.9591e+06	157890	1.65992e+06	7.5883e+06	818211	6.7236e+06	913289
																										1.7294e+06	3.65485e+06	1.17256e+06	1.7744e+06	546860	7.13051e+06	2.20388e+06	4.57329e+06
																										3.42803e+06	1.13471e+06	2.38863e+06	2.04268e+06	278215	5.1213e+06	2.47064e+07	6.12488e+06
																										946480	2.7511e+06	1.94358e+06	7.55324e+06	6.4123e+06	3.55021e+06	911231	777759
																										1.91586e+07	1.00198e+07	7.18905e+06	3.99536e+06	77797.9	3.3391e+06	115378	1.53158e+07
																										3.38378e+06	8.62985e+06	1.59664e+06	3.17812e+06	8.84627e+06	8.87876e+06	954364	2.01144e+06
																										3.6771e+06	4.11341e+06	3.13573e+06	1.4483e+06	5.516e+06	4.19968e+06	2.86326e+06	2.92926e+06
																										4.39689e+06	3.55563e+06	107020	1.15905e+06	6.88781e+06	7.42233e+06	88437.4	2.57866e+06
																										3.7263e+06	648004	2.27739e+06	4.95169e+06	242004	7.1151e+06	3.04984e+06	2.94251e+06
																										368179	618168	130996	2.6642e+06	2.11818e+06	1.54895e+06	7.96235e+06	667324
																										1.86356e+06	5.4622e+06	1.57769e+06	1.41213e+06	2.40037e+06	1.76763e+06	1.12604e+06	1.48446e+06
																										2.00036e+06	346528	2.89122e+06	1.72792e+06	1.45416e+07	1.64557e+06	1.14802e+07	7.18958e+06
																										1.98574e+06	1.69203e+06	1.71311e+06	1.25428e+06	4.21603e+06	5.84686e+06	965417	3.19627e+06
																										6.65056e+06	485684	707308	2.16679e+06	762107	782950	363360	2.61081e+06
																										1.48227e+07	2.059e+06	2.82622e+06	3.62971e+06	4.78494e+06	3.29509e+06	2.39319e+06	1.79946e+07
																										2.39837e+06	2.1035e+06	3.44767e+06	3.75611e+06	7.48554e+06	5.92357e+06	1.29805e+06	2.03163e+06
																										1.81012e+06	7.22987e+06	981665	123148	279690	5.79973e+06	2.22417e+06	2.11215e+06
																										1.62546e+07	118413	2.88026e+06	75544.6	3.27758e+06	2.97603e+06	2.43987e+06	872976
																										2.19576e+07	3.29528e+06	6.26429e+06	6.02975e+06	21183036	1.77299e+07	1.00511e+07	1.20787e+06
																										1.5219e+06	1.27214e+07	3.90425e+06	1.68444e+06	1.90283e+06	6.56226e+06	480698	4.08922e+06
																										1.05684e+07	4.10286e+06	258753	6.37842e+06	1.70619e+07	1.33289e+06	6.88517e+06	9.84138e+06
																										1.15494e+06	1.29885e+06	1.62001e+06	3.42313e+06	925103	3.14288e+06	9.93203e+06	3.58317e+06
																										4.47134e+06	8065613	1.7923e+06	2.66104e+06	1.05447e+07	2.32409e+07	104633	369523
																										2.49747e+06	2.15691e+06	3.26017e+06	6.88627e+06	7.54664e+06	656991	4.35005e+06	2.29959e+06
																										3.04625e+06	4.43866e+06	1.67395e+06	4.99912e+06	8.10604e+06	8.4481e+06	1.81285e+06	2.56065e+07
																										1.45126e+06	492261	466599	899789	11112780	7.5358e+06	1.64107e+06	954060
																										3.95002e+06	1.0578e+06	1.2191e+06	2.458e+06	3.82228e+06	7.45889e+06	4.77931e+06	386017
																										2.5428e+06	2.62309e+06	3.80032e+06	449935	418792	2.49124e+06	392708	471451
																										3.11742e+06	6.41429e+06	6.12936e+06	4.20509e+06	665732	1.92171e+06	171397	4.89414e+06
																										3.51079e+06	2.681e+06	2.61708e+06	1.73701e+06	490214	1.76471e+06	4.49899e+06	2.49883e+06
																										4.0277e+06	2.89307e+06	4.98117e+06	2.99158e+06	5.23678e+06	7.55308e+06	626363	94108.6
																										571914	4.0783e+06	1.42688e+06	1.49022e+06	1.95612e+06	6.64691e+06	1.15044e+07	1.49402e+06
																										846557	5.53456e+06	3.19842e+06	642648	200543	739600	774706	638669
																										4.08005e+06	2.51576e+06	2.18744e+06	2.96023e+06	1.12866e+06	1.95917e+06	3.75367e+06	3.93529e+06
																										1.33945e+07	166800	58683.7	3.62008e+06	5.02638e+06	6.35571e+06	318514	545041
																										781672	344803	150556	3.8916e+06	298337	2.57714e+06	1.85452e+06	1.15319e+06
																										1.39274e+07	8.29356e+06	3.91107e+06	589812	2.62318e+07	4.3499e+06	5.18104e+06	1.244e+06
																										655785	9.13008e+06	1.06242e+06	5.71429e+06	1.39625e+06	7.90594e+06	805799	901968
																										1.28636e+06	516524	873567	9.54385e+06	4.94812e+06	4.08787e+06	3.70816e+06	840738
																										1.25637e+07	2.58771e+06	210237	4.47338e+06	3.86076e+06	7.46231e+06	99397	5.46379e+06
																										4.86821e+06	6.80597e+06	99834.4	3.10265e+06	5.7102e+06	6.11493e+07	916021	2.8924e+06
																										2.00303e+06	389611	4.35579e+06	1.08503e+06	7.90957e+06	1.15454e+07	604169	1.53899e+07
																										2.57784e+06	2.2025e+06	1.28204e+06	4.35253e+07	8.08614e+06	5.48201e+06	1.10306e+07	585667
																										1.74791e+06	1.99901e+06	1.7504e+06	565945	7.75943e+06	5.73013e+06	2.47389e+06	153712
																										82956.3	3.83134e+06	1.19341e+06	1.60905e+06	131669	1.9668e+06	4.14014e+06	2.67501e+06
																										1.93899e+06	8.25009e+06	1.00846e+06	2.18579e+07	3.27076e+06	1.75213e+07	2.02086e+06	2.30624e+06
																										7.42139e+06	1.89098e+06	928032	73149.1	1.33247e+06	1.5209e+06	3.98524e+06	255953
																										1.05564e+06	4.78986e+06	625830	106987	2.49669e+06	4.71381e+06	762698	5.5129e+06
																										1.63479e+06	168880	441704	989389	2.59444e+06	3.95629e+06	1.2272e+06	2.79171e+06
																										241688	1.39736e+06	7.80826e+06	928208	5.12319e+06	4.37341e+06	444249	2.13964e+06
																										1.19414e+07	7.6225e+06	117382	1.85336e+06	3.19958e+06	9.27735e+06	611670	1.2076e+06
																										140840	4.02426e+06	5.59475e+06	1.06073e+07	8.75234e+06	9.93298e+06	3.92691e+06	3.07124e+06
																										6.90376e+06	6.62408e+06	8.47831e+06	90024.7	2.28368e+06	9.37566e+06	295451	977275
																										1.60331e+06	595478	1.22455e+06	529503	1.06982e+06	1.85135e+07	7.07827e+06	2.94198e+06
																										670103	6.70851e+06	2.45987e+06	4.64412e+06	3.31074e+06	3.69785e+06	4.2748e+06	115353
																										4.07265e+06	2.76894e+06	1.82033e+06	2.2863e+06	9.51255e+06	3.91503e+06	556020	2.92015e+06
																										281127	534521	5.68868e+06	3.98301e+06	4.49418e+06	3.36143e+06	2.9091e+06	1.99319e+06
																										1.31369e+06	3.27206e+06	645840	2.34803e+06	1.16479e+06	168518	234111	903640
																										618344	868763	3.38658e+06	5.70034e+06	3.5018e+06	3.02335e+06	776782	1.58389e+06
																										3.93859e+06	6.25625e+06	1.04145e+07	88031.5	1.16807e+07	7.54274e+06	1.00495e+06	300610
																										4.04147e+06	1.62027e+07	477630	616801	1.2419e+07	1.28473e+06	904804	1.09667e+06
																										3.08389e+06	2.45904e+06	2.46992e+06	833781	308477	826034	3.05757e+06	268732
																										136230	7.35098e+06	8.10961e+06	2.94149e+06	5.36495e+06	1.23109e+07	2.50175e+07	2.72246e+06
																										73031.6	1.50152e+06	1.35351e+06	4.04627e+06	2.3147e+07	6.01892e+06	5.9193e+06	7658409
																										1.33899e+06	3.52374e+07	1.26613e+06	390074	3.60519e+06	3.67882e+07	2.2664e+06	5.61734e+06
																										2.05121e+06	8.13421e+06	1.76976e+06	3.04212e+06	1.0077e+06	1.11131e+07	905788	778278
																										1.79889e+06	1.70269e+07	3.24593e+06	1136806	130616	74589.9	651205	3.42829e+06
																										1.07576e+07	1.22126e+07	70175.1	722782	412342	2.08441e+06	831133	805797
																										8.89595e+06	2.47624e+06	4.75581e+06	2.15231e+06	1.47663e+06	929517	2.70212e+06	1.51221e+06
																										515581	5.35054e+06	860982	309453	6.3097e+06	2.09235e+07	503285	2.53616e+06
																										1.90189e+06	642429	148800	8.62915e+06	6.25239e+06	1.36845e+07	3.39107e+06	713368
																										1.45561e+07	4.01171e+06	1.94487e+06	2.99173e+06	2.00613e+07	8.35048e+06	379192	920052
																										842543	4.96919e+06	3.71716e+06	3.74864e+06	1.06602e+06	1.13709e+07	282386	1.40919e+06
																										1.68802e+06	1.34132e+06	1.64095e+06	63969.8	991944	976889	332683	1.82576e+06
																										6.59734e+06	1.41585e+06	2.18223e+06	2.84332e+06	6.99745e+06	7.33737e+06	6.12493e+06	1.57195e+07
																										1.65271e+06	5.73352e+06	7.40921e+06	161351	1.84714e+06	3.6066e+06	766028	1.56047e+06
																										2.01674e+06	7.2237e+06	1.53617e+06	41950.2	3.77298e+06	9.63341e+06	620294	1.18796e+06
																										8.99844e+06	958629	78902.9	1.71817e+06	1.10566e+07	678550	989931	297780
																										519928	2.80458e+06	3.05976e+06	2.98887e+06	337188	9.28325e+06	2.64858e+07	586866
																										1.41474e+06	3.00888e+06	3.44397e+06	2.72039e+06	2.52907e+06	4.38742e+06	1.30452e+06	3.60578e+06
																										1.78793e+07	3.97896e+06	2.59933e+06	153220	3.70762e+06	2978592	1.88782e+06	7.63717e+06
																										7.5307e+06	4.29561e+06	215536	1.99882e+06	7.75409e+06	1.36102e+06	2.4992e+06	774434
																										1.39435e+06	2.43692e+06	2.52828e+06	6.34541e+06	7.28373e+06	6.17128e+06	1.13175e+06	3.5157e+06
																										5.11924e+07	5.25122e+06	5.26148e+06	2.73107e+06	597817	4.07049e+06	4.00974e+06	996282
																										3.61049e+06	3.91796e+07	263944	713044	7.16984e+06	773299	1.02253e+07	1.82962e+06
																										3.40631e+06	886124	3.14704e+06	4.18912e+06	1.35646e+07	5.71339e+06	1.37131e+06	185914
																										8.85637e+06	8.94714e+06	435331	1.77518e+06	3.8868e+06	3.73676e+06	2.7523e+06	174627
																										7.8448e+06	6.31692e+06	720330	2.89556e+06	725411	1811145	5.62013e+06	9.4318e+06
																										6.21108e+06	3.15846e+06	2.98285e+06	632728	2.00707e+06	3.62406e+06	795068	3.14688e+06
																										892085	6.20113e+06	268312	4.50475e+06	3.39576e+06	5.583e+06	1.78176e+06	9.49037e+06
																										528770	1.10287e+06	4.25117e+06	297843	4.88712e+06	2.06643e+07	1.05788e+07	272185
																										3.04253e+06	3.79868e+06	5.29222e+06	889829	111008	2.30157e+07	3.44945e+06	585713
																										7.79839e+06	1.04953e+06	767445	9.29302e+06	1.07187e+07	2.9431e+06	439495	2.30594e+06
																										400283	9.00927e+06	1.13769e+07	2.22755e+07	2.75893e+06	2.22193e+06	2.39905e+06	2.01644e+06
																										1.05594e+07	1.46084e+07	3.49059e+06	2.34216e+06	1.57229e+07	1.67517e+07	410672	1.20236e+06
																										6.11666e+06	1.64474e+07	691093	8.85547e+06	1.1722e+06	1.62755e+07	1.78851e+06	1.35615e+06
																										1.05842e+06	259614	1.7366e+06	4.30951e+06	8.68961e+06	2.64323e+06	244108	2.68217e+06
																										166229	962231	403592	2.17136e+06	571852	1.68985e+06	2.65206e+06	121396
																										3.0417e+06	473848	5.32934e+06	913532	5.84299e+06	7.07273e+06	382532	3.81541e+06
																										67525.2	2.23143e+06	196639	536053	1.16674e+06	1.28505e+07	1.47416e+06	657984
																										6.93276e+06	8.94161e+06	2.71067e+06	331924	4.45728e+07	6.01711e+06	3.59847e+06	497967
																										8.34428e+06	1.66741e+06	3.46441e+06	76772.9	7.74585e+06	2.42493e+07	278539	871706
																										651197	1.59899e+06	1.75012e+06	924621	2.86866e+06	4.70103e+06	378135	1.40609e+06
																										1.53502e+07	1.64744e+06	2.02906e+07	1.15255e+06	6.75479e+06	1.59852e+06	1.55752e+06	1.39515e+07
																										1.93493e+06	3.79269e+06	2.21846e+06	2.83628e+06	1.45469e+06	1.826e+06	2.72549e+06	1.15564e+07
																										1.34303e+06	4.68958e+06	336041	1.02949e+06	1.91732e+06	2.00347e+07	3.20845e+06	8.77915e+06
																										298205	4.2234e+06	4.61384e+06	2.60401e+06	2.88344e+06	5.54585e+06	6.98806e+06	1.00246e+06
																										3.28519e+06	3.67631e+07	225979	2.47708e+06	6.6384e+06	1.63367e+07	1.19101e+06	345692
																										7.88419e+06	358100	1.56077e+06	1.55565e+06	2668764	3.92585e+06	1.42678e+06	419480
																										4.26833e+06	914446	2.28591e+06	6.70608e+06	1.59637e+06	852183	1.21927e+07	267735
																										4.06469e+06	1.59519e+06	6.72482e+06	95340	9.11009e+06	1.2419e+07	386463	397147
																										4.66097e+06	2.71992e+06	56499.9	2.11588e+06	3.69837e+07	9.43311e+06	1.76291e+06	703929
																										209866	3.79221e+06	3.53352e+06	490944	5.68458e+06	528776	428549	5.37001e+06
																										2.3565e+06	1.73696e+06	2.39587e+06	1.48297e+06	1.3222e+06	2.67885e+06	2.08511e+06	1.09597e+06
																										8.40959e+06	3.34901e+06	493991	3.68992e+06	3.1546e+06	475768	980988	8.16319e+06
																										8.41822e+06	168704	2.03905e+06	2.02992e+06	3.09072e+06	1.63396e+06	1.35387e+07	2.38287e+06
																										593851	66846.9	2.05264e+06	1.86887e+06	1.67975e+06	570662	1.34934e+07	2.18078e+06
																										4.34967e+06	840245	1.38833e+06	5.09156e+06	2.4426e+06	690932	86570.8	1.87895e+06
																										369504	446306	3.13372e+06	461876	9.66545e+06	2.12269e+06	1.73066e+06	110619
																										164535	1.80587e+06	8.1593e+06	168127	763837	1.7532e+06	2.34039e+06	302402
																										5.07412e+06	4.11276e+06	1.39128e+06	549497	1.02096e+07	5.2748e+06	787789	1.36169e+06
																										360980	5.54462e+06	467182	1.02277e+06	5.00921e+06	1.04025e+06	419201	1.05911e+06
																										2.37104e+06	5.46541e+06	2.1608e+06	2.28788e+06	252135	1.67061e+07	668854	2.07482e+06
																										1.52517e+06	6.68699e+06	1.0768e+06	1.82939e+07	5.12053e+06	2.06326e+06	4.56442e+06	1.79429e+06
																										5.31577e+06	5.60937e+06	3.25024e+06	5.96627e+06	5.64732e+06	7.13288e+06	1.05411e+06	922867
																										1.2905e+06	5.97054e+06	1.54879e+06	2.07007e+06	4.50993e+06	3.50535e+06	224813	1.51145e+06
																										3.14233e+06	5.79126e+06	1.58926e+06	3.38473e+06	2.90832e+06	840237	2.61387e+06	614283
																										1.44203e+06	1.71865e+06	668951	2.06135e+07	1.94546e+06	529038	513746	1.66913e+06
																										577381	2.75666e+06	1.01848e+06	134456	89826.6	4.62266e+06	1.00271e+07	580094
																										676119	268809	5.115e+06	1.1838e+06	2.42138e+07	2.11765e+06	4.53244e+06	8.04412e+06
																										3.34835e+06	1.8594e+06	2.60418e+06	1.18363e+06	1.08427e+07	704408	1.01954e+06	1.22827e+06
																										4.05099e+06	6.84425e+06	3.03553e+06	1.53417e+06	2.28685e+06	1.0389e+07	543302	1.27585e+06
																										3.31064e+06	1.87273e+06	3.74254e+06	817253	6.52101e+06	3.06036e+06	1.36409e+07	359309
																										1.84354e+06	2.7617e+06	547300	3.42451e+06	1.41729e+06	1.96912e+06	493825	2.20665e+06
																										129421	5.85919e+06	196294	1.67483e+06	425919	1.08962e+07	533642	4.13219e+06
																										6.821e+06	4.89851e+06	2.96288e+06	485419	2.50536e+06	2.08047e+06	871583	1.66525e+06
																										151831	5.05339e+06	476360	3.81447e+06	2.651e+06	7.37874e+06	6.03148e+06	6.81544e+06
																										3.19113e+06	4.27311e+06	49656.8	329522	1.15133e+07	10756869	6.09567e+06	3.37423e+06
																										2.36376e+06	4.27739e+06	4.16619e+06	2.45319e+06	9.27401e+06	479616	3.24267e+06	981870
																										1.03971e+07	778958	2.90124e+06	830779	5.49123e+06	3.44532e+06	2.98812e+06	581439
																										3.01197e+06	935991	1.75558e+06	744007	4.74396e+06	1.79303e+06	535464	2.0125e+07
																										1.03802e+08	319009	453003	2.6884e+06	409481	1.13425e+07	779639	564561
																										356830	4.36413e+06	1.78651e+06	465623	254711	1.79295e+06	1.84051e+06	2.68843e+06
																										419355	4.54362e+06	917521	6.85772e+06	7.43021e+06	3027189	7.88288e+06	1.65843e+06
																										1.54532e+06	5.16729e+06	42735.3	2.11034e+06	2.65939e+06	6.84444e+06	1.22391e+06	472394
																										185338	8.83996e+06	1.62966e+06	1.91913e+06	615173	1.76961e+06	727783	2.40532e+06
																										3.3036e+06	719011	1.69304e+06	627411	2.23751e+07	1.78459e+07	1.68417e+06	189388
																										6.78958e+06	2.02443e+06	4.77572e+06	101773	9.62958e+06	254242	1.06213e+06	1.54664e+06
																										3.30848e+06	4.98764e+06	3.63617e+06	356102	291778	1.24924e+06	3.22638e+06	2.2305e+06
																										5.00803e+06	3.5551e+06	3.80178e+06	4.83123e+06	6.23783e+06	803465	2.08631e+06	638792
																										1.00978e+07	379149	3.57637e+06	1.54223e+06	988170	2.52865e+06	1.22087e+06	1.03922e+06
																										406698	436586	1.02343e+06	3.14301e+06	3.77755e+07	6.77797e+06	2.16505e+06	568348
																										1.23571e+06	813479	2.23226e+06	20177.5	5.55333e+06	6.85854e+06	816888	1.04002e+06
																										2.79743e+06	5.14357e+06	1.34448e+06	1.80609e+06	1.63371e+06	2.3238e+06	768251	670909
																										3.08284e+06	5.14372e+06	1.39495e+06	7.64636e+06	445074	7.65633e+06	350546	2.92067e+06
																										1.83958e+06	881006	4.76181e+06	2.00069e+06	2.50516e+06	2.78478e+07	1.39848e+06	2.44551e+06
																										6.13844e+06	869944	564819	1.92915e+06	1.70248e+06	2.87629e+06	977083	1.82351e+06
																										2.97134e+06	2.29464e+06	3.64965e+06	1.41748e+06	2.02976e+07	267005	1.57507e+06	845572
																										8.99816e+06	2.01029e+06	444484	4.02326e+06	3.55272e+06	3.19286e+06	6.48298e+06	149400
																										1.92042e+06	2.69275e+06	942880	1.50642e+06	395229	2.31407e+06	8.10895e+06	435208
																										2.08175e+06	1.60203e+06	2.93959e+06	2.60045e+06	527547	2.71886e+06	235937	1.77833e+07
																										1.09048e+06	3.52682e+06	2.00801e+06	9.34668e+06	7.03413e+06	1.53975e+06	167691	455456
																										167167	852571	4.80641e+06	1.24036e+07	5.96961e+06	2.10824e+06	3.88798e+06	268001
																										7.18743e+06	178315	1.55327e+06	1.93515e+06	121275	4.96783e+06	141596	3.24545e+07
																										528116	2.52169e+06	2.25656e+06	1.70814e+06	3.87888e+06	2.49107e+06	1.35515e+06	1.33754e+06
																										1.48641e+07	4.889e+06	3.44634e+06	1.13292e+07	311877	4.02323e+06	3.56935e+06	1.39302e+06
																										1.18147e+06	1.05137e+07	135043	4.56847e+06	1.24431e+07	728787	3.90068e+06	4.65908e+06
																										57036.8	1.14505e+06	887373	794441	1.32187e+06	6.83741e+06	512640	833340
																										1.00795e+07	121188	2.11195e+06	677716	2.72738e+06	5.41278e+06	3.1257e+06	1.75463e+06
																										1.18432e+06	5.59827e+06	3.83903e+06	1.16835e+06	1.68302e+06	728864	1.62714e+06	1.23281e+06
																										4.66466e+06	4.8581e+06	554880	1.74826e+06	3.05815e+06	730171	423365	2.41932e+06
																										2.43025e+06	1.12694e+06	2.40569e+06	1.01728e+06	1.38342e+06	3.47542e+06	669210	2.7425e+06
																										6.76273e+06	13806240	661505	2.38901e+06	2.53355e+07	1.08308e+07	4.46766e+06	758967
																										182704	2.00535e+06	3.08522e+06	1.25726e+06	4.62228e+06	982293	1.39767e+06	5.10749e+06
																										7.10174e+06	2.34562e+06	3.40993e+06	607065	1.14418e+06	749389	1.33096e+07	1.31393e+06
																										1.15296e+06	3.28371e+06	1.14604e+06	2.30111e+06	2.60584e+07	5.3019e+06	2.01643e+07	4.65053e+06
																										8.43336e+06	3.19554e+06	2.52998e+06	74629.7	5.20045e+06	1.30748e+06	1.74812e+06	2.65181e+06
																										843648	5.50935e+06	545965	4.37925e+06	407999	1.68808e+07	1.25839e+07	3.91703e+06
																										1.07236e+06	7.04759e+06	309914	5.77127e+06	1.64727e+06	927450	648351	1.4562e+06
																										4.88465e+06	2.82273e+06	6.11369e+06	620355	3.60578e+06	1.09766e+06	504185	188150
																										3.78066e+06	3.49616e+06	496340	1.38313e+06	855097	1.69134e+07	736291	426747
																										1.99281e+06	2.20624e+06	447478	595314	4.18208e+06	9.18171e+06	988891	575378
																										277921	2.47364e+06	1.27201e+06	2.08262e+06	852349	5.27632e+06	856466	441459
																										2.2402e+06	6.71261e+06	655666	2.80959e+06	6.53612e+06	1.05223e+07	1.57186e+06	1.86346e+06
																										4.27362e+06	7.51385e+06	364260	2.21278e+06	498186	5.9174e+06	1.3721e+06	3.2547e+06
																										4.61696e+06	6.24395e+06	937651	2.69924e+06	5.02481e+06	3.19143e+06	3.05309e+06	268280
																										930571	1.04577e+07	2.93746e+06	3.49723e+06	378508	2.27249e+07	1.267e+07	1.0012e+06
																										1.10318e+06	959491	4.97299e+06	985954	6.27497e+06	3.2861e+06	9.33858e+06	1.47272e+06
																										6.52781e+06	1.32477e+07	4.15128e+06	745522	3.09246e+06	587401	277918	1.08806e+06
																										85329.1	1.73094e+06	2.37148e+06	507394	555801	1.7904e+06	163883	1.14503e+06
																										2.01979e+06	1.6614e+06	23962.8	1.37047e+06	3.072e+06	4.08828e+06	1.92999e+06	4.10366e+06
																										4.34301e+06	749875	1.08003e+06	2.03269e+06	5.95314e+06	4.24485e+06	213472	4.84395e+07
																										5.40231e+06	2.70828e+06	143545	2.61001e+06	2.81411e+06	3.44152e+06	946402	449712
																										3.45582e+07	142432	24528.6	2.6652e+06	284983	7.83658e+06	623609	374799
																										4.20671e+06	504588	5.42817e+06	1.51187e+06	6.0149e+06	1.07063e+07	1.71363e+06	3.53815e+06
																										1.47933e+06	690447	1.5385e+06	4.25791e+07	881082	1.13638e+07	1.52437e+06	658788
																										244679	8.35033e+06	1.59174e+06	1.36051e+06	409689	2.81624e+06	2.97977e+06	266575
																										3.55337e+06	1.38297e+07	483858	1.34073e+06	2.82981e+06	5.97417e+06	523629	1.1474e+06
																										5.05088e+06	2.60171e+06	3.15051e+06	1.6354e+06	3.44554e+06	4.17166e+06	831317	904830
																										371354	2.58623e+06	1.77641e+06	6.10615e+06	3.35295e+06	6.95513e+06	1.92102e+06	325735
																										1.4023e+06	5.16105e+06	783932	2.30102e+06	1.98405e+06	1.2742e+06	89436.6	5.83526e+06
																										6.89108e+06	1.22789e+06	1.67123e+06	3.09385e+06	1.16063e+06	89433.5	4.02115e+06	726438
																										6.94856e+06	724118	4.4733e+06	3.85398e+06	1.84713e+06	2.46823e+06	1.30244e+07	2.89742e+06
																										393419	6.48499e+06	3.59814e+06	2.39689e+06	1.5154e+06	2.90194e+06	361200	1.83708e+06
																										436128	3.90808e+06	1.08075e+06	3.38868e+06	3.45235e+06	1.28216e+06	958050	3.10191e+06
																										6.39659e+06	6.13565e+06	4.85089e+06	159939	4.27183e+06	3.81368e+06	1.27621e+06	7.5921e+06
																										1.61342e+06	2.73767e+06	125166	1.491e+06	4.10055e+06	3.75283e+06	460464	886901
																										74178.7	895020	1.75453e+06	1.95321e+06	2.01425e+06	2.76299e+06	396359	2.03958e+06
																										4.08571e+06	5.68747e+06	1.41984e+06	2.22389e+06	1.25403e+06	4.40391e+06	2.40351e+06	1.29521e+06
																										1.53856e+06	2.72346e+06	1.38088e+06	4.46098e+06	1.00178e+07	1.33364e+07	74115	8.43778e+06
																										1.55962e+06	5.44535e+06	4.50532e+06	3.31081e+06	2.95421e+06	6.96333e+06	1.51468e+06	6.08386e+06
																										3.07037e+06	3.649e+06	1.00906e+06	2.73942e+06	8.83223e+06	3.39211e+06	1.25815e+06	348007
																										3.04846e+06	5.76135e+06	1.46382e+06	91376.6	3.4962e+06	7.22438e+06	4.82271e+06	588523
																										1.17292e+07	6.09718e+06	2.44073e+06	1.25969e+06	4.70304e+06	1.00696e+06	1.14644e+06	75803.7
																										4.82574e+06	1.72854e+07	74418.6	5.91509e+06	4.39597e+06	2.29803e+06	4.06076e+06	972169
																										9.17993e+06	1.62454e+06	3.58612e+06	4.74891e+07	7.74018e+06	9.48076e+06	66020	2.87132e+07
																										1.61096e+06	2.08393e+07	2.06441e+06	1.47898e+06	8.47837e+06	1.67865e+06	1.47134e+06	9.77293e+06
																										1.28851e+07	768737	2.54896e+06	301553	2.46047e+06	1.07502e+06	707845	1.64083e+06
																										1.3715e+06	3.7494e+06	1.49785e+06	1.75993e+06	452532	7.14987e+06	1.71138e+06	1.02825e+06
																										1.20957e+06	2.69868e+06	382622	1.0758e+06	3.18233e+06	4.3567e+06	455970	2.41651e+06
																										553235	590074	503487	959662	1.13752e+06	1.07366e+06	2.14198e+06	651898
																										2.34281e+06	1.28936e+06	1.2115e+06	2.36074e+06	3.42716e+06	661685	1.83376e+06	2.59247e+06
																										775748	3.63746e+06	4.59436e+06	5.01963e+06	5.26949e+06	2.51912e+06	777943	2.30219e+06
																										2.81205e+06	329345	1.54672e+06	1.16267e+06	1.78544e+06	1.26606e+06	1.82521e+06	1.81136e+06
																										1.49122e+06	5.29939e+06	2.7525e+06	813327	1.64967e+07	2.14869e+06	2.74628e+06	902615
																										1.65243e+06	319243	674377	3.67932e+06	2.89347e+06	1.77033e+06	1.18128e+06	1.13506e+06
																										198906	6.64002e+06	285003	714489	304997	1.01097e+06	317857	203216
																										5.71372e+06	3.37456e+06	3.14708e+06	2.34341e+06	904992	2.36129e+06	426904	3.57155e+06
																										1.59373e+06	3.78087e+06	88785.3	951182	484519	3.56924e+06	604352	506739
																										4.12488e+06	2.82478e+07	9.19307e+06	126313	2.00921e+07	7.85984e+06	698831	1.13289e+07
																										1.495e+06	2.97989e+06	350294	1.09891e+07	259891	235657	5.07739e+06	4.3217e+07
																										84687.5	981170	1.83952e+06	1.74841e+06	1.94165e+06	1.75602e+06	1.69353e+06	2.30869e+06
																										7.28438e+06	404093	4.86455e+06	9.90966e+06	5.92767e+06	1.37611e+06	413939	957142
																										1.30551e+07	2.38287e+06	880375	225791	1.6922e+07	4.59571e+06	962391	2.3638e+06
																										1.51156e+06	174687	2.9682e+06	7.13536e+06	3.07927e+06	2.86951e+06	3.84778e+06	4.39357e+06
																										3.43439e+06	5.04194e+07	1.96794e+06	100943	3.31785e+06	512839	7.51733e+06	678631
																										7.89317e+06	1.77242e+06	1.03727e+06	2.50584e+06	3.97435e+06	2.60635e+06	1.07664e+06	8.91626e+06
																										1.33729e+07	2.62798e+06	174689	6.26328e+06	1.63917e+06	4.51533e+06	5.71661e+06	2.59705e+06
																										3.32976e+06	3.24378e+06	420761	564208	1.04255e+06	5.2443e+06	2.57892e+06	1.74717e+06
																										988882	2.23653e+06	2.93257e+06	6.05332e+06	683100	4.0689e+06	1.39087e+06	1.28578e+06
																										8.18416e+06	3.57432e+06	2.36851e+06	140718	1.11192e+06	2.44887e+06	7.77765e+06	1.02831e+07
																										937591	133040	1.17578e+06	2.96392e+06	2.34549e+07	4.22032e+06	331616	3.57751e+06
																										6.22995e+06	3.71241e+06	1.54886e+06	621020	811516	7.9401e+06	1.48032e+06	1.26252e+06
																										2.75035e+06	1.11934e+06	2.16589e+06	181673	1.08051e+06	1.08852e+06	271851	275233
																										3.73344e+06	1.15143e+06	1.33042e+06	582371	9.88864e+06	7.68572e+06	1.58824e+06	643446
																										7.06859e+06	2.11653e+06	387014	1.52233e+06	580924	7.68436e+06	495764	1.80621e+06
																										9195692	4.64817e+06	94539.8	860239	3.952e+06	3.52798e+06	566578	1.08979e+06
																										4.81151e+06	4.59952e+06	2.34767e+06	1.93978e+06	2.16662e+06	8.38494e+06	3.0547e+06	413981
																										1.53317e+06	7.82091e+06	2.26086e+06	4.5651e+06	2.72353e+06	2.24796e+06	8.38342e+06	2.31577e+06
																										2.23374e+06	8.56424e+06	463764	1.5457e+06	7.9948e+06	2.24332e+07	4.47252e+06	275203
																										4.24012e+06	3.33777e+06	2.35902e+06	2.1765e+06	7.66015e+06	1.15067e+08	2.71486e+06	4.54229e+06
																										3.14463e+06	1.96474e+06	2.61494e+06	3.32057e+06	3.51428e+06	503879	391775	1.05678e+06
																										15539886	2.99096e+07	939908	6.58654e+06	341754	496655	2.34077e+06	4.30463e+06
																										6.33341e+06	1.06974e+07	1.71953e+07	1.17331e+06	2.63282e+06	4.16086e+06	1.40477e+06	1.11223e+07
																										4.31164e+06	1.67579e+06	2.4153e+06	1.93922e+07	566734	2.29911e+06	924097	1.87348e+06
																										1.65892e+06	1.16815e+06	4.65078e+06	1.5005e+06	3.5981e+06	3.6735e+06	1.87762e+06	3.48528e+06
																										2.89813e+06	3.56628e+06	1.73938e+06	2.31818e+06	2.74033e+06	5.34023e+06	984734	1.42235e+06
																										3.63222e+06	1.00035e+06	829081	3.43221e+06	943311	6.60913e+06	1.28334e+06	1.00744e+06
																										1.53148e+06	9.1894e+06	170627	2.85948e+06	105833	3.7096e+07	344982	3.46353e+06
																										3.053e+06	1.18102e+06	8.70193e+06	2.4779e+06	777703	2.44482e+06	1.98619e+06	508988
																										4.88483e+06	4.28933e+06	1.976e+06	398707	1.08414e+06	4.44297e+06	222446	59143.1
																										2.16682e+06	1.30255e+07	442980	1.12872e+07	5.07858e+06	2.95973e+06	2.50782e+06	1.38215e+07
																										5.45889e+06	840991	3.93012e+06	203782	4.15024e+06	2.32099e+06	1.49245e+07	2.69415e+06
																										1.28477e+06	2.64511e+06	9.14982e+06	371114	2.2839e+06	1.5641e+06	693140	120727
																										1.13173e+06	4.1517e+06	1.14452e+06	1.55334e+06	1.17898e+07	6.28953e+06	4.44625e+06	436975
																										596672	6.72156e+06	1.27516e+06	1.62657e+06	184725	2.8008e+06	1.07624e+06	186443
																										2.26667e+06	6.41939e+06	37299.6	3.4511e+06	7.3245e+06	3.32327e+06	2.8819e+06	1.44934e+06
																										1.01685e+07	2.66712e+06	1.82045e+06	3.21627e+06	4.35125e+06	1.64774e+07	241989	1.01604e+07
																										1.01083e+06	478018	929328	372863	1.89997e+07	5.74993e+06	214137	2.24419e+06
																										2.07164e+07	5.23008e+06	789430	598843	1.93523e+06	2.71277e+06	5.05051e+06	732889
																										7.86615e+06	2.67365e+06	2.12615e+06	2.62037e+06	1.37215e+06	2.90639e+06	1.42493e+06	5.56723e+06
																										498314	2.9713e+06	462645	3.40759e+06	2.64683e+06	2.42357e+07	725630	1.28318e+07
																										6.62585e+06	1.44974e+07	115732	7.91194e+06	258853	7.02988e+06	1.18604e+07	3.44886e+06
																										566574	1.83809e+07	1.34694e+06	1.03874e+06	3.28409e+06	1.85228e+06	616387	1.817e+06
																										3.9859e+06	1.30552e+06	3878789	432845	1.57081e+06	3.255e+06	2.19635e+06	7.69125e+06
																										1.73155e+06	1.3483e+06	135934	3.68791e+06	1.33443e+07	314740	864585	839145
																										219796	1.72818e+06	467384	5.17123e+06	106343	8.47127e+06	3.04431e+07	1.91704e+06
																										4.3206e+06	4.35713e+06	1.22728e+06	2.47557e+06	3.82714e+06	5.80737e+06	447208	1.13682e+06
																										3.18918e+06	2.58474e+06	4.53834e+06	1.021e+07	6.72692e+06	2.1667e+06	1.99233e+06	5.93407e+06
																										2.99769e+06	4.6984e+06	628922	4.09502e+06	1.15543e+07	1.27357e+07	234283	3.03055e+06
																										1.90678e+07	2.13667e+06	5.19075e+06	3.58171e+06	2.48195e+07	5.15764e+06	733007	2.67328e+06
																										8.19358e+06	2.45389e+06	3.58261e+06	1.61412e+06	9.72571e+06	5.83931e+06	614552	6.90775e+06
																										67733.8	433731	2.76745e+06	521681	721124	3.06297e+06	984233	123359
																										2.7789e+06	9.14247e+06	348327	1.29873e+06	4.52075e+06	2.67586e+06	5.50639e+06	2.27858e+06
																										2.90011e+06	7.41416e+06	4.12416e+06	2.26122e+06	820635	3.06046e+06	1.45867e+06	1.05527e+07
																										5.80499e+06	2.11043e+06	2.77785e+06	2.98276e+06	3.00108e+06	131599	8.14064e+06	4.09803e+06
																										7.61797e+06	5.62722e+06	200498	4.80618e+06	1.90118e+06	3.96798e+06	1.80602e+06	9.22973e+06
																										1.15461e+06	2.30514e+06	3.16002e+06	186131	1.48075e+07	8.64607e+06	8.50565e+06	3.21943e+06
																										8.58446e+06	2.76965e+06	473835	1.44567e+06	329745	3.68606e+06	923737	717580
																										4.21468e+06	4.62541e+06	2.14141e+06	1.1117e+06	1.13558e+06	5.95193e+06	1.34891e+06	2.88733e+06
																										7.4805e+06	4.50848e+06	1.30016e+06	178313	842041	4.87989e+06	217534	1.65514e+06
																										2.52244e+06	3.14247e+06	1.97915e+06	752777	1.78791e+06	3.5955e+06	2.68634e+06	1.98778e+06
																										200405	1.08666e+07	2.9218e+06	452058	1.31823e+07	7.12199e+06	996752	911242
																										1.01727e+06	1.5278e+07	1.35039e+06	366581	96976.3	3.25983e+06	1.97986e+06	612227
																										4.31206e+06	188195	918206	921559	2.18888e+06	8.85865e+06	165796	3.87854e+06
																										1.89549e+06	239112	2.31645e+06	5.11313e+06	109505	8.79428e+06	176350	2.08114e+06
																										1.88317e+06	5.5053e+06	1.06474e+06	6.66534e+06	6.89772e+06	2.07138e+07	974667	535734
																										2.22786e+07	1.35009e+07	2.03832e+06	1.66464e+07	1.66288e+06	8.54075e+06	3.95908e+06	442128
																										5.96628e+06	9.17511e+06	132654	2.49293e+06	999313	4.76634e+06	1.93581e+07	1.01779e+06
																										7.5469e+06	3.77797e+06	479255	1.42446e+06	709918	2.32513e+06	4.858e+06	1.33578e+06
																										3.33093e+06	1.32555e+06	96650.9	3.18334e+06	300776	3.35042e+07	1.03238e+06	6.55121e+06
																										641520	1.0068e+06	1.22629e+06	4.33851e+06	5.40673e+06	1.60067e+06	1.80215e+06	4.85861e+07
																										1.18916e+07	1.69404e+06	133147	297920	5.34858e+06	1.82207e+07	5.62828e+06	3.82135e+06
																										2.7958e+06	7.66017e+06	1.49296e+06	659542	5.58286e+06	432580	746379	1.23302e+06
																										3.9163e+06	2.66718e+07	1.35325e+06	154956	2.51179e+06	5.72474e+06	1.05987e+06	444496
																										7.73522e+06	2.03735e+07	2.50373e+06	508210	3.2995e+06	2.92084e+06	1.0794e+06	8.0273e+06
																										6.93921e+06	1.99102e+06	785654	3.53372e+06	208259	915094	484412	5.48005e+06
																										959505	1.98906e+06	2.36092e+06	3.91771e+06	1.88576e+06	3.84842e+06	845606	1.38699e+06
																										2.2216e+06	2.19539e+07	5.13546e+06	7.34716e+06	6.13521e+06	6.83247e+06	650221	519185
																										1.14843e+06	853572	6.12799e+06	3.21837e+06	7.64175e+06	2.82709e+06	497289	3.97435e+06
																										907849	1.32072e+06	1.5356e+06	1.40268e+06	5.83927e+07	3.09067e+06	2.08191e+06	1.06915e+07
																										3.51652e+06	4.40043e+06	337168	1.04945e+06	1.68546e+06	64158.3	459043	9.04061e+06
																										260957	537428	1.91426e+06	495963	1.85977e+06	9.61307e+06	2.18222e+06	6.00712e+06
																										757911	2.95672e+06	882080	5.18987e+06	109606	4.73939e+06	4.36718e+07	506784
																										7.24531e+06	2.69111e+06	2.82527e+06	675392	2.26916e+06	3.28815e+06	483465	6.64952e+06
																										3.68956e+06	1.3245e+06	4.2335e+06	512668	3.53206e+06	3.89092e+06	650021	9.41027e+06
																										1.9892e+06	3.25967e+06	59364.3	1.35054e+07	6.60386e+06	4.96089e+06	967329	504633
																										1.10333e+06	20348145	2.50887e+06	1.01322e+06	812112	2.90778e+07	872334	5.08088e+06
																										4.09414e+06	6.43773e+06	1.80119e+06	1.66885e+06	1.17235e+07	4591554	1.19912e+06	1.69777e+06
																										7.33246e+06	802620	592160	2.43425e+06	2.40856e+06	1.98847e+06	1.20093e+06	3.80053e+06
																										2.52888e+06	6.49181e+06	2.48425e+06	2.05811e+06	2.32096e+06	2.98888e+06	1.04212e+07	1.04602e+06
																										1.61706e+06	4.75188e+06	1.72512e+06	456423	5.09944e+06	9.14376e+06	258002	2.32085e+06
																										6.63567e+06	2.22271e+06	1.69412e+06	508939	3.10039e+06	1.35069e+06	350604	487172
																										4.51094e+06	3.52232e+06	2.55275e+06	2.1803e+06	2.27941e+07	8.42723e+06	1.66738e+07	859227
																										7.59508e+06	2.63451e+06	1.215e+06	983629	3.43047e+06	1.89293e+06	2.3995e+06	14558496
																										1.2847e+06	60689.4	899566	746812	4.18682e+06	1.32396e+07	2.87841e+06	1.32103e+06
																										1.555e+06	6.21598e+06	972607	4.51844e+06	486732	3.04278e+06	306101	1.01114e+06
																										3.24996e+06	2.20358e+06	4.84435e+06	1.07051e+07	4.84969e+06	3.0978e+06	997084	2.10589e+06
																										3.37226e+06	2.22986e+06	4.46181e+06	2.72369e+06	911516	1.08601e+07	1.26276e+07	2.41169e+06
																										5.61758e+06	1.36465e+06	205974	3.66992e+06	1.11351e+06	338955	543764	6.78917e+06
																										313676	2.78121e+07	2.70207e+06	1.99216e+06	4.68522e+06	1.77748e+06	4.88278e+06	6.80342e+06
																										666784	8.66512e+06	937549	1.20918e+06	8.90713e+06	1.66131e+07	960956	2.23248e+07
																										776259	2.79909e+06	3.69792e+06	1.29557e+06	2.04084e+06	4.04696e+06	1.85646e+07	657750
																										8.14269e+06	1.2017e+06	449457	1.87678e+06	1.19449e+06	2.6321e+06	651822	491903
																										1.41973e+06	1.19424e+06	1.42536e+06	470932	1.28197e+06	3.30359e+06	2.35806e+06	1.89081e+06
																										4.82781e+06	1.67605e+07	3.38124e+06	3.93359e+06	1.21764e+06	4.36146e+06	1.95406e+06	3.84816e+06
																										177833	4.36315e+06	1.62674e+06	2.41765e+06	3.35439e+06	7.91206e+06	817732	268552
																										3.55525e+06	1.95833e+06	617969	1.66678e+06	3.41031e+06	5.76964e+06	1.16566e+06	590279
																										1.17607e+06	1.31218e+07	3.32086e+06	1.29007e+06	5.21451e+06	2.8368e+06	1.25163e+06	3.55342e+06
																										3.87605e+06	812324	1.44047e+06	408866	5.03734e+06	9.83474e+06	663011	1.41919e+06
																										755430	1.74943e+07	475185	5.46471e+06	7.50944e+06	848946	1.27934e+06	1.03542e+07
																										1.76176e+06	3.98413e+06	2.91927e+06	3.90866e+06	1.52511e+06	972941	1.07057e+06	1.20471e+06
																										7.77265e+06	3.18545e+06	187107	616582	4.87013e+06	8.52497e+06	271935	694790
																										1.47481e+06	764897	2.0278e+06	5.50618e+06	1.09994e+06	5.99229e+06	540929	979620
																										4.1228e+06	1.38257e+06	17529.3	322727	4.6129e+06	1.49955e+07	1.06234e+06	1.00565e+07
																										4.33349e+06	8.62736e+06	1.26776e+07	2.27536e+06	313079	809473	2.94924e+06	1.26661e+06
																										702071	2.11412e+06	1.61787e+06	1.80968e+06	1.32592e+06	956599	287285	2.13044e+07
																										2.9934e+06	1.5584e+06	98149.6	2.28874e+06	3.72338e+06	2.28113e+06	2.09002e+06	3.64681e+06
																										688717	799991	3.43937e+06	920447	1.243e+06	3.1925e+06	2.5313e+06	1.79413e+06
																										7.24613e+06	3.79754e+06	4.95501e+06	494051	3.14734e+06	3.53911e+06	1.52578e+06	1.05533e+07
																										947574	1.84854e+06	4.18843e+06	1.28736e+06	2.22465e+06	3.7239e+06	2.11179e+06	715069
																										1.52688e+06	1.02447e+07	1.13239e+06	1.5656e+06	3.34609e+06	1.05148e+06	543922	1.36791e+06
																										1.34508e+06	8.24103e+06	2.81212e+06	3.7319e+06	6.43107e+06	5.54154e+06	1.84154e+06	1.53067e+06
																										460639	1.78343e+06	3.08525e+06	1.45001e+06	5.8241e+06	1.72872e+06	553789	295753
																										3.05818e+06	2.34051e+06	1.64304e+06	183957	2.3896e+06	6.07408e+06	679866	1.59139e+06
																										1.49978e+06	7.5931e+06	150510	593847	300592	3.09242e+06	4.16632e+06	1.24866e+07
																										4.38513e+06	2.67878e+06	2.61282e+06	2.40407e+06	7.40447e+06	1.13132e+07	233804	1.69877e+07
																										2.25479e+06	2.82906e+06	3.84257e+06	471149	208288	2.14506e+07	2.0161e+06	1.57154e+07
																										1.3809e+06	261605	6.8858e+06	1.72297e+07	1.06626e+07	898923	1.01376e+06	4.07868e+06
																										6.17968e+06	347414	405304	2.97895e+06	2.02806e+06	2.59324e+06	2.83633e+06	1.68467e+07
																										5.04284e+06	7.22378e+06	538434	507854	5.3081e+06	1.06273e+07	2.62819e+06	628213
																										1.43657e+06	2.60275e+06	1.23945e+06	1.4005e+06	382509	4.2368e+06	1.46988e+06	4.67699e+06
																										2.48949e+06	1.4769e+06	901225	954926	1.01097e+06	5.59131e+06	4.8524e+06	731290
																										861245	2.1829e+06	247205	2.27033e+06	5.42716e+06	4.82754e+06	361691	4.87641e+06
																										2380350	2.63876e+07	1.12283e+06	3.81242e+06	2.07006e+06	1.59763e+06	918515	3.98552e+06
																										9.16709e+06	4000922	1.45057e+06	897852	5.24228e+06	6.14869e+06	788365	1.66643e+07
																										32230.8	2.89189e+06	1.02061e+06	1.88343e+06	98233.6	2.60464e+06	976274	1.52037e+06
																										4.27772e+06	849136	1.59234e+06	888253	4.8089e+06	6.05644e+06	2.76803e+06	3.36236e+06
																										1.44127e+07	5.46341e+06	81109.9	4.68446e+06	1.68359e+06	1.00707e+07	864786	175753
																										7.8677e+06	1.70507e+06	1.94718e+06	1.24947e+06	1.73822e+07	420361	1.27727e+07	981256
																										1.67696e+07	7.61806e+06	5.31792e+06	2.56592e+07	68582.4	891730	2.98264e+06	1.09468e+06
																										941401	2.88144e+06	1.18935e+06	2.18822e+06	2.59274e+06	1.57368e+06	2.94016e+06	2.85911e+06
																										1.30968e+06	3.15036e+06	287387	4.14043e+06	6.9092e+06	1.50603e+06	1.15225e+06	2.99139e+06
																										488466	2.5439e+06	340867	471578	214976	4.75323e+06	2.33697e+06	1.73754e+06
																										9.92146e+06	4.05635e+06	2.01713e+07	417649	424620	7.27815e+06	1.17473e+06	3.22341e+06
																										2.79306e+06	3.76394e+06	2.03768e+06	1.36631e+06	5.41751e+06	2.67058e+06	982453	765197
																										5.60154e+06	262804	465239	2.2077e+06	3.22738e+06	2.7218e+06	5.37156e+07	3.82975e+06
																										137731	8.36246e+06	2.98443e+06	892079	1.84578e+06	2.80682e+07	2.41838e+06	879026
																										794246	587937	545157	694894	1.71773e+06	2652190	1.00574e+06	78300.4
																										645225	2.53511e+06	689480	1.41235e+06	8.19068e+06	5.14024e+06	1.42708e+06	1.88365e+06
																										4.28916e+06	1.42619e+06	2.95848e+06	1.92894e+06	6.51612e+06	9.56584e+06	5.01395e+06	584831
																										1.17851e+06	1.96524e+06	1.69979e+06	783957	2.25275e+06	3.61348e+06	1.82396e+06	2.11731e+06
																										1.32938e+06	3.51108e+06	4.01046e+06	715739	1.46063e+06	4.41003e+07	1.82855e+06	813840
																										85370.8	1.24707e+07	1.02366e+06	953477	7.65463e+06	1.52287e+06	1.82467e+06	3101156
																										3.72022e+06	5.50252e+06	741237	1.04679e+06	5.29029e+06	3.25127e+06	6.7967e+06	2.73395e+07
																										547591	1.23975e+07	5.21206e+06	4.07953e+06	6.83319e+06	4.03839e+06	703381	4.83895e+06
																										1.71738e+06	1.65446e+06	412218	2.44585e+06	1.94324e+07	2.61009e+06	514470	416029
																										37232	5.44754e+06	1.58545e+06	3.5392e+06	3.87505e+06	3.65634e+06	1.68171e+06	1.00544e+06
																										4.92979e+06	1.80164e+06	1.37587e+07	4.05775e+06	5.22978e+06	4.46229e+06	687817	2.01577e+06
																										1.63009e+07	1.42616e+07	193698	6.96046e+06	2.31272e+06	9.63838e+06	512491	5.4912e+06
																										2.15668e+06	1.85034e+06	901148	5.66324e+06	346354	2.08276e+06	1.60157e+07	841389
																										5.56166e+06	1.41268e+07	1.24473e+06	1.62027e+06	1.83859e+06	8.28355e+06	4.12709e+06	663020
																										1.97227e+06	2.14826e+06	665381	640459	564629	185098	1.42213e+06	2.50866e+06
																										4.45826e+06	5.06085e+06	1.05695e+06	847149	5.83726e+06	7.44214e+06	2.08901e+06	1.17495e+07
																										1.01833e+06	3.46741e+06	1.37294e+07	1.33939e+06	4.55176e+06	4.23182e+06	1.82743e+06	648308
																										124921	4.20179e+07	1.25234e+06	544237	808478	2.32924e+06	502739	1.74223e+06
																										4.23911e+06	5.91319e+06	1.9251e+06	1.05318e+06	9.77075e+06	4.35262e+06	256888	2.60192e+06
																										2.03423e+06	950141	403063	882109	1.82491e+06	1.03575e+06	203388	534582
																										7.84288e+06	4.23047e+07	2.4468e+06	168662	508336	1.43462e+07	4.50062e+06	292432
																										5.67711e+06	177492	80983.8	464120	3.65762e+06	1.36569e+07	630675	5.17418e+06
																										2.59504e+06	6.56876e+06	886966	1.05162e+07	789609	1.2959e+06	6805097	1.33121e+07
																										4.82753e+06	3.65049e+06	1.80367e+06	1.68181e+06	702846	523444	1.52548e+07	2.2256e+06
																										1.30909e+06	2.78077e+06	728931	2.49436e+06	1.09306e+07	3.15517e+06	457609	5.13253e+06
																										5.5991e+06	1.19945e+06	1.05703e+06	317887	7.9646e+06	4.23112e+06	977835	3.59403e+06
																										372464	2.45679e+06	816066	507917	190894	1.00207e+07	449901	2.01465e+06
																										157147	411386	1.49168e+06	563751	1.94975e+06	2.99319e+06	1.38998e+06	1.74911e+06
																										5.18236e+06	7.84393e+06	4.85875e+06	1.41003e+06	1.46354e+06	64054.7	3.3508e+06	638965
																										6.07169e+06	226591	3.77543e+06	1.05314e+06	1.03761e+07	4.29717e+06	515709	4.57855e+06
																										1.78643e+06	1.92927e+06	3.18638e+06	1.70853e+06	2.80626e+07	1.97773e+07	365375	1.09453e+06
																										1.33183e+06	100353	2.56856e+06	835457	467877	8.58723e+06	1.87985e+06	1.04862e+07
																										8.75995e+06	313583	131428	2.27063e+06	6.04041e+06	478630	1.53892e+06	1.24432e+06
																										651954	1.53029e+07	1.40025e+06	2.35608e+06	4.7168e+06	545523	1.86883e+06	4.8574e+06
																										9.66565e+06	1.44071e+06	598420	1.09641e+07	909317	1.11506e+06	804238	1.27056e+06
																										1.75986e+06	9.17017e+06	135819	1.70857e+06	1.03639e+07	2.67795e+06	440118	555236
																										6.07502e+06	4.31949e+06	767761	1.50577e+06	118346	1.29784e+06	672774	1.78513e+06
																										2.11576e+06	535126	587216	1.9497e+07	2.54001e+06	6.42694e+06	2.47824e+06	4.2907e+06
																										4.12842e+06	1.89642e+06	3.09205e+06	1.02986e+06	1.05168e+07	2.74064e+06	2.58382e+06	611248
																										3.09627e+06	6.49071e+06	489538	1.79489e+06	464047	1.02903e+07	3.74739e+06	3.12292e+06
																										8.56009e+06	5.11388e+06	757633	3.01191e+06	1.06304e+06	8.32971e+06	595741	2.50606e+06
																										2.21553e+06	2.95786e+06	6.21061e+06	1.16332e+07	3.35733e+06	4.93691e+06	442354	5.62215e+06
																										757020	2.52183e+06	139461	1.42765e+06	1.01416e+06	5.44449e+06	2.52036e+06	987458
																										7.64897e+06	4.49417e+06	2.05575e+06	452195	7.22804e+06	5.5605e+06	321242	1.86201e+06
																										1.02492e+06	2.63929e+06	160755	2.8616e+06	8.49937e+06	3.98317e+06	1.95109e+06	1.18351e+06
																										4.36351e+06	1.3026e+06	2.33479e+06	751280	5.19447e+06	1.07426e+07	1.88068e+06	6.44145e+06
																										1.28842e+06	1.75083e+06	325488	470668	91970	682959	409066	595407
																										1.05641e+07	490458	375782	114586	2.08332e+06	2.56084e+06	359874	3.00109e+06
																										8.02222e+06	3762810	3.02503e+06	283913	3.56472e+06	5.11626e+06	895173	780849
																										771503	1.48472e+07	3.99874e+06	3.33817e+06	110914	1.58627e+07	425261	1.3272e+06
																										1.84307e+06	5.4017e+06	82233.9	216089	4.365e+06	1.01164e+07	584648	6.54278e+06
																										21809.1	164809	405234	5.24597e+06	485377	8.84321e+06	2.84207e+06	7.52541e+06
																										2.56624e+06	4.92523e+06	1.01981e+06	2.34164e+06	4.54594e+06	6.16284e+06	151014	4.22776e+07
																										4.38638e+06	3.40882e+06	1.73833e+06	4.85559e+06	7.10406e+06	2.45657e+06	799315	1.41974e+06
																										1.14045e+06	6.32859e+06	8.01197e+06	1.94897e+06	2.84818e+06	2.58635e+06	7.60017e+06	2.3777e+06
																										2.58067e+06	5.60222e+06	662501	5.87663e+06	6.15271e+06	2.235e+06	465224	1.74021e+06
																										2.10276e+06	2.94491e+06	5.07574e+06	142188	3.54211e+06	1.79801e+06	2.22425e+06	2.1642e+06
																										2.46535e+06	2.96785e+06	2.45623e+06	594076	1.58479e+06	830941	1.05977e+06	7.8851e+06
																										1.07299e+06	5.08195e+06	279650	73841.5	8.18093e+06	2.72909e+07	6.17226e+06	5.99311e+06
																										4.6829e+06	3.52259e+06	827219	2.2675e+06	1.29999e+07	1.13611e+07	917759	1.1286e+06
																										129693	223791	2.75471e+06	214911	1.02859e+06	5.28983e+06	203374	1.03659e+07
																										6.39593e+06	2.79559e+06	3.68525e+06	2.33659e+06	1.40472e+06	2.04624e+06	540171	8.64883e+06
																										2.34405e+07	4.70319e+06	823407	1.07282e+06	264832	1.54062e+07	2.02224e+07	8.7298e+06
																										922823	721611	1.07132e+06	279782	2.91077e+06	5.82656e+06	2.93842e+06	7.46597e+06
																										3.95229e+06	5.32144e+07	5.00228e+06	6.34766e+06	1.20452e+06	8.37294e+06	2.40509e+06	883011
																										629549	6.75133e+06	1.05001e+06	2.77785e+06	2.86026e+06	6.13323e+06	4.49482e+06	6.54234e+06
																										3.98449e+06	2.13273e+06	354882	86244.7	8.18993e+06	9.59522e+06	2.776e+06	1.32821e+06
																										1.66554e+06	391147	3.39026e+06	2.34695e+06	5.61537e+06	2.53092e+06	303386	2.14871e+06
																										2.18241e+06	3.90674e+06	34870.5	1.0626e+06	2.01557e+07	3.76233e+06	2.72185e+06	434548
																										820654	6.1911e+06	1.13218e+07	989558	3.82751e+06	3.92017e+06	4.70259e+06	2.97257e+06
																										1.42121e+07	2.05975e+06	1.83018e+07	3.56398e+06	1.89087e+06	1.52586e+06	732008	3.10419e+06
																										209208	1.8625e+06	137546	1.44114e+07	1.17445e+06	1.31815e+06	1.4313e+06	695691
																										5.77083e+06	1.01793e+07	1.68629e+06	224353	133158	654145	1.9701e+06	1.8874e+06
																										5.62564e+06	3.5025e+06	1.78323e+06	190731	1.87104e+06	3.33583e+06	942646	1.54819e+06
																										1.84644e+06	3.41514e+06	1.35698e+06	1.48549e+06	449597	1.07837e+07	2.05321e+06	2.29112e+06
																										7.31032e+06	1.96398e+06	4.89525e+06	387113	5.11503e+06	6.45297e+06	740504	172037
																										3.06247e+06	1.36434e+06	379393	5142857	1.75699e+07	1.93048e+07	4.41911e+06	3.43141e+06
																										1.79294e+06	1.83736e+06	877965	1.18913e+07	1.1793e+06	5.84612e+06	1.35261e+06	1.37894e+06
																										506570	2.0194e+06	2.52746e+06	3.32475e+06	3.40144e+06	3.62906e+07	1.73308e+07	3.88444e+06
																										516636	119731	4.24413e+06	3.58838e+06	1.80352e+06	2.27661e+07	839816	5.03904e+06
																										1.14217e+07	2.64765e+06	3.14115e+06	7.4597e+06	1.2801e+06	3.822e+06	1.96913e+06	1.25465e+06
																										2.07027e+06	2.52547e+07	3.53392e+06	3.03898e+06	324691	91867.8	1.2247e+06	1.18614e+07
																										3.01383e+06	3.27864e+06	642161	572846	1.90906e+06	2.40695e+07	5.75021e+06	1.15383e+06
																										3.14091e+06	2.68104e+06	985188	1.24452e+06	836198	6.93285e+06	1.48132e+06	4.28871e+07
																										3.43295e+06	1.06567e+07	2.53076e+06	1.32897e+06	8.14739e+06	7.88801e+06	2.42969e+06	2.05536e+06
																										1.06663e+07	1.20571e+07	2.96385e+06	223220	3.8753e+06	5.26749e+06	94115.7	2.30568e+06
																										2.33413e+06	4.91591e+06	3.49239e+06	406017	1.71598e+07	7.90919e+06	1.50899e+06	4897405
																										4.09461e+06	116755	2.39566e+06	1.29243e+06	1.06797e+07	70251.3	743359	1.95724e+06
																										2.74099e+06	273251	4.02605e+06	151167	2.81386e+06	959180	360441	252679
																										4.0099e+06	1.32865e+07	2.23831e+06	1.74745e+06	1.14918e+06	1.4309e+06	700428	370996
																										1.53458e+06	1.63627e+06	4.0477e+06	1.14962e+07	2.07467e+06	1.21563e+07	1.29572e+06	9.81732e+06
																										5.22671e+06	139672	789353	6.62511e+06	715918	6.1179e+06	459148	390914
																										7.00379e+07	402870	1.3379e+06	2.78407e+06	3.12991e+06	5.89791e+06	1.04647e+06	1.06807e+07
																										252193	4.86359e+06	171383	6.6532e+07	820624	4.19354e+06	604734	1.42272e+07
																										1.2219e+06	4.81283e+07	1.26612e+06	1.38281e+06	1.25236e+06	9.06324e+06	469738	3.21647e+06
																										4.24438e+06	1.38445e+06	253885	1.50661e+06	87296.5	836297	1.56415e+06	909393
																										2.7348e+06	1.84836e+06	1.41714e+07	1.74452e+07	992309	8.5675e+06	4.47379e+06	706403
																										4.54596e+06	5.34657e+06	2.53621e+06	445124	2.58326e+06	1.91315e+07	4.57333e+06	739901
																										956087	1.35143e+06	1.92226e+06	2.14592e+06	1.0151e+07	1.1911e+06	451550	553478
																										1.00922e+07	166383	1.14858e+07	2.55253e+06	1.25987e+07	1.28339e+07	941595	3.05103e+06
																										6.49594e+06	109835	1.25166e+06	1.75165e+06	1.59373e+06	715095	8.09041e+06	4.21239e+06
																										4.44544e+06	1.14357e+07	5.91062e+06	1.00691e+06	1.40811e+07	3.44965e+06	763888	1.89005e+06
																										4.37447e+06	4.66965e+06	1.29418e+06	4.23124e+06	2.33133e+06	4.43934e+06	7.23907e+06	2.81771e+06
																										1.17668e+06	4.56787e+06	1.26672e+06	2.01278e+06	2.25412e+06	4.06486e+06	2.89869e+06	4.29163e+06
																										1.32455e+06	705829	2.28348e+06	2.69396e+06	733870	4.87603e+06	1.20835e+06	2.03321e+06
																										2.02232e+06	381358	3.50101e+06	582970	2.49342e+07	709851	3.84017e+06	526630
																										8.29036e+06	1.57363e+06	196957	484620	1.39523e+06	1.99237e+06	991609	353364
																										4.74417e+06	2.24208e+06	927852	477803	1.68028e+06	1.46619e+06	1.58584e+06	1.82182e+06
																										4.24878e+06	2.6139e+06	798563	448407	2.71499e+06	9.22923e+06	1.12538e+06	5.18486e+06
																										8.47571e+06	857911	608593	2.45347e+06	6.80327e+06	6.23886e+07	125072	118720
																										1.13548e+06	2.08595e+06	980734	1.23376e+06	1.38064e+06	2.02368e+06	1.59442e+07	1.14338e+06
																										2.04493e+06	2.55758e+06	271952	3.75176e+06	1.35785e+06	3.52592e+06	840259	8.67695e+06
																										780787	5.72903e+06	1.65676e+06	6.44773e+06	1.15852e+06	657324	1.7981e+06	4.82722e+06
																										6.41163e+06	4.77427e+06	1.76353e+06	2.8916e+06	7.648e+06	1.02707e+06	895105	116432
																										3.22484e+06	6.58971e+06	1.20592e+07	3.78475e+06	169079	6.94205e+06	9.12537e+06	426779
																										663294	995850	9.49667e+06	1.38564e+06	1.47242e+07	431585	1.38078e+06	909345
																										4.32243e+06	705059	3.1533e+06	45891.1	779184	2.52848e+06	2.295e+06	289136
																										3.03245e+06	9.03868e+06	2.00362e+06	2.65329e+06	1.26955e+06	7.17041e+06	5.87699e+06	1.19445e+06
																										363246	2.72226e+07	501118	2.52092e+06	1.13772e+06	1.30207e+06	7.73972e+06	395524
																										5.29121e+06	6.94619e+06	4.29076e+06	930483	8.39785e+06	3.10533e+06	384856	383391
																										5.5702e+06	401863	1.65967e+06	1.02759e+06	1.19972e+06	4.68637e+06	407666	1.72241e+06
																										1.27027e+06	1.21978e+06	1.10905e+06	4.09289e+06	3.93101e+06	4.72245e+07	1.76865e+06	1.45433e+06
																										5.72912e+06	2.28165e+06	51333.6	1.03069e+06	1.79671e+07	1.25604e+07	2.37293e+06	398209
																										4.67678e+06	3.38272e+06	2.14384e+06	384736	4.98488e+06	4.73725e+06	9.72396e+06	1.60593e+06
																										1.44936e+06	1603519	3.20191e+06	107062	1261089	5.83384e+06	678340	1.75488e+06
																										320178	1.24496e+06	8.45284e+06	3.27929e+06	429757	2.01648e+06	1.97063e+06	3.15592e+06
																										1.02662e+06	4.72346e+07	1.00512e+07	1.12662e+06	1.05427e+07	2.1174e+07	4.47508e+06	1.18426e+06
																										4.55846e+06	3.10706e+06	2.23691e+06	805553	8.02571e+06	2.70402e+06	1.01109e+07	3.76353e+06
																										1.51584e+06	498175	1.61773e+06	2.1255e+06	295038	1.12007e+07	2.33568e+06	1.87423e+06
																										1.30244e+06	2.42179e+06	1.12762e+06	670776	455268	4.77744e+06	704494	654307
																										3.71632e+06	2.93364e+06	3.2534e+06	168476	1.47593e+07	733639	3.02892e+06	1.86253e+06
																										415083	6.31611e+06	2.93429e+06	6.85541e+06	257926	1.07184e+07	858651	2.52165e+06
																										1.56648e+06	936729	1.35285e+06	361659	1.77861e+06	518467	1.97969e+06	3.70728e+06
																										4.74178e+06	1.78323e+07	4.1504e+06	6.08586e+06	1.07038e+07	3.19525e+06	618827	1.22518e+06
																										5.28206e+06	277670	1.26766e+06	4.77849e+06	67554.7	267205	1.38321e+06	454511
																										8.67595e+06	311237	231483	537235	7.62804e+06	2.29003e+06	277700	678033
																										1.18887e+07	3.6575e+06	1.25632e+07	2.7613e+06	6.61209e+06	9.21382e+06	1.69446e+06	1.41387e+06
																										212307	552150	256511	2.07372e+06	1.51936e+06	8.32931e+06	988825	3.7465e+07
																										804624	2.26067e+07	3.59176e+06	1.30416e+07	752106	1.05668e+07	1.58016e+06	599199
																										3.76866e+06	9.66706e+06	403761	356526	2.78795e+06	1.23193e+06	1.25023e+06	128902
																										5.35066e+06	6.84116e+06	3.89571e+06	739669	3.01295e+06	3.38688e+06	4.07554e+06	298396
																										2.14527e+06	453265	562610	2.11181e+06	432492	701422	1.35077e+06	736991
																										2.21324e+06	3.26626e+06	1.28803e+06	2.39691e+06	595690	630947	650784	6.22136e+06
																										1.44634e+06	1.00805e+06	6.44695e+06	1.36682e+06	3.52995e+06	471438	448188	3.38656e+07
																										4.29431e+06	212947	770556	2.36718e+06	7.13523e+06	1.50156e+06	345629	6.62848e+06
																										154278	1.72927e+06	2.58996e+06	1.14223e+06	2.76824e+06	1.63853e+07	1099782	1.6033e+07
																										992502	2.69784e+06	1.05449e+06	620567	5.17799e+06	5.33202e+06	5.52326e+06	353472
																										9.711e+06	334755	830843	459572	164474	1.79368e+07	592088	1.16047e+07
																										114725	6.98126e+06	5.22299e+06	1.27344e+06	3.92399e+06	9.84298e+06	916011	1.29723e+06
																										690557	1.78399e+07	1.37401e+06	1.26259e+06	865381	8.43644e+06	591550	5.2029e+06
																										5.19291e+06	1.09055e+07	877809	164001	1.29439e+06	3.50957e+06	1.57838e+06	416733
																										1.5731e+07	4.3036e+06	153546	1.04553e+06	326257	1.42234e+06	3.90247e+06	2.03869e+06
																										609665	2.48676e+06	2.22129e+06	1.21548e+06	450702	910421	1.62466e+06	1.14079e+06
																										1.56795e+06	2.99147e+06	4.2381e+06	1.50784e+07	1.8287e+06	2.11585e+06	3.53617e+06	388630
																										1.30145e+06	4.14797e+06	101323	1.62717e+06	652764	6.61686e+06	2.48083e+06	554060
																										3.3813e+06	2.13725e+06	934408	1.57041e+06	1.86194e+06	840480	1.44355e+06	796871
																										3.37407e+06	5.22046e+06	1.08536e+06	1.30545e+06	7.18078e+06	2.26907e+07	1.64726e+06	1.38729e+07
																										1.52861e+06	3.91516e+06	1.02385e+06	158915	356851	566855	2.52638e+06	826094
																										1.04154e+07	2.02251e+06	1.60851e+06	776734	801808	748773	3.65191e+06	2.52754e+06
																										111071	3.2284e+06	2392833	1.81687e+06	1.24982e+06	1.05226e+07	1.46362e+06	5.49586e+06
																										7.19063e+06	1.54377e+07	152616	720394	1.78699e+06	975566	1.37197e+06	3.45321e+06
																										9.09221e+06	2.58575e+06	1.59753e+06	5.63264e+06	1.90251e+06	6.40794e+06	846402	802465
																										82412	5.68076e+06	643745	78390	587919	1.45238e+06	312138	1.17339e+06
																										624098	875730	2.74694e+06	1.46992e+06	299170	1.08487e+07	2.02198e+06	4.34412e+06
																										3.61967e+06	2.27514e+06	888285	3.38108e+06	655336	6.11308e+06	1.08369e+06	732223
																										1.02287e+06	698953	6.41511e+06	2.79651e+06	79243.8	315948	1.38701e+06	517228
																										1.44126e+06	2.05424e+06	471789	1.21965e+06	100589	2.42747e+06	1.94849e+06	290866
																										276003	3.88184e+06	9.4015e+06	91484.8	263437	4.45492e+06	3.97612e+06	4.74523e+06
																										2.84805e+06	3.07523e+06	1.46718e+06	175372	3.3108e+06	200711	2.14161e+06	2.42447e+06
																										2.57682e+06	8.11005e+06	2.42663e+06	901366	5778905	2.13741e+06	5.95851e+06	1.19474e+06
																										1.77686e+07	5.93426e+06	2.60604e+06	4.89632e+06	3.61919e+06	583761	6.62128e+06	836620
																										447200	68459.8	1.84091e+06	1.29734e+06	4.64506e+06	2.58822e+06	8.94425e+06	941149
																										1.6322e+07	794581	866607	348391	551860	3.69286e+06	682352	3.06134e+06
																										1.51922e+06	1.71733e+07	2.78123e+06	1.16283e+08	1.28163e+06	1.49696e+06	808365	1.44118e+06
																										1.84348e+06	1.37782e+06	1.40033e+06	207522	2.74223e+06	305966	1.38076e+06	497258
																										1.07285e+06	3.61447e+06	447751	3.48192e+06	2.1369e+06	996907	1.55123e+06	4.35135e+06
																										5.0991e+06	1.41657e+07	2.45328e+06	1.81763e+06	1.52959e+06	1.60942e+07	7.77838e+06	1.62035e+06
																										1.36714e+06	2.4516e+06	3.60003e+06	465165	1.45486e+06	2.73471e+06	1.59569e+07	2.01635e+07
																										4.26449e+06	8.00327e+06	238900	156532	612059	3.32056e+06	793738	271002
																										5.7096e+06	244989	842529	2.6483e+06	1.50327e+07	702903	5.85438e+06	718404
																										2.5747e+06	4.00404e+06	2.53703e+06	640490	1.17993e+06	1.15998e+07	1.24879e+06	2.0005e+06
																										208988	6.85351e+06	2.57497e+06	2.59885e+06	6.92637e+06	6.85239e+06	1.09544e+06	453095
																										5.67807e+06	4.26358e+06	165544	2.74835e+06	1.6936e+06	1.34819e+06	1.46284e+06	682891
																										1.14451e+06	8.61322e+06	902187	766873	8.0471e+06	3.90936e+06	1.46228e+07	1.01765e+06
																										4.07497e+06	2.05386e+06	759167	3.0933e+06	3.79317e+06	673859	5.22554e+06	914706
																										1.46668e+06	7.84169e+06	2.34302e+06	2.19997e+06	634763	2.89065e+06	70570	1.67438e+06
																										2.32738e+06	502040	508676	502762	3.86105e+06	1.43255e+07	586592	1.78394e+06
																										3.57175e+06	348831	6.44493e+06	1.5085e+06	905831	2.00854e+06	4.50522e+06	3.40432e+06
																										100314	2.23858e+06	1.48467e+06	4.69816e+06	1.18329e+06	3.83612e+06	8.48019e+06	2.22078e+06
																										6.77119e+06	3.54045e+06	6.07917e+06	377249	1.15996e+06	1.18436e+07	1.12053e+06	3.05337e+06
																										229617	3.00816e+06	1.56559e+06	3.32467e+06	9.31082e+06	3.12557e+06	377422	2.12656e+06
																										140151	3.98529e+06	198770	1.46908e+06	1.46937e+06	2.6499e+06	3.47404e+06	713461
																										2.63784e+06	4.2926e+06	646773	1.04322e+06	6.15886e+06	3.01808e+07	93115	3.85348e+06
																										190774	175230	2.32724e+06	5.31709e+06	714823	7.45245e+06	514553	2.68005e+06
																										1.5458e+06	3.39131e+06	1.08168e+06	2.52252e+06	813424	3.46315e+06	1.86621e+06	2.27876e+06
																										6.28759e+06	1.26962e+06	2.17369e+06	7.81754e+06	4.01867e+06	2.37317e+06	3.3157e+06	3.54333e+06
																										4.58567e+06	9.34013e+06	354159	1.12281e+06	5.86746e+06	1.19039e+07	3.40077e+06	1.49001e+06
																										7.11978e+06	3.19509e+06	2.2617e+06	189421	214545	3.90163e+06	841084	586027
																										1.93062e+06	552339	1.45227e+06	283121	85104.7	6.96794e+06	774684	924745
																										3.67843e+06	1.02058e+06	995851	2.54726e+06	7.26201e+06	3.07244e+06	2.92026e+06	308779
																										5.36992e+06	811142	1.43907e+06	852350	453658	449445	4.86939e+06	2.08798e+06
																										4.28892e+06	2.36521e+06	22355.3	6.53907e+06	3.24891e+06	2.42863e+06	764742	9.71706e+06
																										2.08183e+06	3.47692e+06	8.32273e+06	1.05766e+06	9.49398e+06	5.89401e+06	943791	307657
																										2.2539e+06	1.2438e+06	460980	166896	10220051	3.98484e+06	905321	4.81752e+06
																										74087.6	420167	3.71996e+06	871852	2.35866e+06	585346	6.81714e+06	69927.5
																										33682.4	3.53083e+06	1.70242e+06	1.24036e+06	1.16473e+06	4.84901e+06	483793	9.87141e+06
																										1.38579e+06	5.46029e+06	869113	2.24064e+06	370120	1.62876e+07	9.6104e+07	1.32182e+06
																										5.30123e+06	1.56172e+07	9.78001e+06	1.69918e+06	509814	1.98764e+06	2.88799e+06	1.74361e+06
																										1.42374e+06	1.68465e+06	1.28086e+06	758479	2.99396e+06	7.89932e+06	3.29688e+06	3.64502e+06
																										546322	2.66002e+06	1.41687e+07	5.06843e+06	4.44847e+06	11633570	7.36087e+06	9.98184e+06
																										7.12851e+06	1.66134e+06	1.89744e+06	4.82144e+06	2.47536e+06	1.2395e+06	5.01903e+06	1.4156e+06
																										4.43913e+06	7.23755e+06	622594	697564	3.90909e+06	4.25794e+06	1.46677e+06	2.15973e+06
																										8.16935e+06	3.61211e+07	69894.4	1.79087e+06	477032	4.37251e+07	1.13573e+06	743410
																										2.71107e+06	1.82057e+06	256443	4.58593e+06	1.54895e+06	7.48054e+06	1.14852e+07	1.60041e+06
																										114930	4.80556e+06	2.64026e+06	2.72006e+06	4.48072e+06	1.46673e+07	383211	3.46154e+06
																										4.64274e+06	1.23112e+06	223203	588823	935496	8.74479e+06	142567	731022
																										8.5647e+06	4.35869e+06	7.12564e+06	786132	2.98423e+06	1.68064e+07	504084	705648
																										1.10297e+06	1.00657e+07	1.02478e+06	976255	7.09226e+06	852307	1.1784e+06	566972
																										7.22321e+06	4.2352e+06	1.13517e+06	242361	5.26517e+06	750251	913868	242612
																										6.56861e+06	4.74503e+06	3.36819e+06	981873	1.2581e+06	2.73604e+06	2.48855e+06	4.26167e+06
																										3.19081e+06	1.95537e+06	1.49323e+07	2.35581e+06	1.56049e+06	2.28536e+06	2.76579e+06	2.80508e+07
																										1.80976e+06	963499	1.54879e+06	3.5152e+06	1.0232e+06	1.74277e+07	7.48098e+06	1.82879e+06
																										2.32723e+06	730855	2.03519e+06	2.81443e+06	961776	6.29871e+06	4.26492e+06	112056
																										2.23704e+06	580773	2.33e+06	3.35523e+06	1.51071e+06	607497	661832	14310476
																										6.62673e+06	2.41315e+06	314445	279787	298044	670539	1.46543e+06	1.86583e+06
																										4.05989e+06	1.84286e+06	825346	224129	426641	6.13084e+06	113194	7.19629e+06
																										227480	7.48854e+06	1.25073e+06	1.97579e+06	2.58424e+06	108166	438888	389527
																										6.04606e+06	9.69953e+06	638026	1.08235e+07	5.16177e+06	3.39361e+06	813910	2.28446e+06
																										6.43745e+06	1.13461e+07	2.07024e+06	1.25131e+06	5.19787e+06	1.04461e+07	5.74934e+06	436608
																										2.04116e+06	8.24745e+06	2.55477e+06	1.00299e+06	5.9932e+06	2.72602e+06	156131	2.5298e+06
																										3.89313e+06	3.44098e+06	1.2906e+06	1.47234e+06	2.22018e+06	1.12774e+07	4.448e+06	2.934e+06
																										7.58299e+06	2.43176e+06	1.14285e+07	79124.6	1.51508e+06	6.19987e+06	4.42174e+06	6.83778e+06
																										8.26437e+06	5.89611e+06	1.62178e+06	4.85812e+06	1.55698e+06	5.31405e+06	7.8632e+06	4.16606e+06
																										4.74659e+06	2.83764e+06	1.48559e+06	1.14231e+07	601207	1.26508e+06	1.01419e+06	345096
																										4.59422e+06	987570	3.28588e+06	939718	1.57576e+07	3.20688e+07	6.05725e+06	264071
																										5.16757e+06	1.2844e+07	5.44242e+06	1.98292e+06	1.176e+07	8.85295e+06	915175	1.63027e+06
																										6.57521e+06	4.06799e+06	1.64546e+06	1.1445e+06	1.42298e+06	2.01871e+07	4.97878e+06	7.52968e+06
																										242051	7.03134e+06	2.72539e+06	3.2151e+06	1.53697e+06	4.36635e+06	1197259	826391
																										2.27443e+06	127916	1704218	2.19009e+06	4.65296e+06	2.1339e+06	1.04194e+06	1.74634e+06
																										1.24386e+06	2.95722e+06	3.7066e+06	1.01681e+06	588236	1.88251e+06	660252	311801
																										6.50865e+06	3.099e+06	1.40493e+06	1.09393e+07	1.71258e+06	2.26397e+06	212226	70299.8
																										2.35912e+07	2.43613e+06	348216	1.57939e+06	3.09332e+06	1.47095e+06	1.50269e+06	4.97716e+06
																										4.23799e+06	1.22543e+07	1.28468e+06	487688	2.4867e+06	8.63654e+06	796095	413939
																										1.25696e+06	1.72594e+06	1.06781e+06	490730	1.68819e+06	310077	1.17728e+06	1.45027e+06
																										2.92645e+06	4.94096e+06	479465	687661	1.20914e+06	7.6616e+06	4.6184e+06	605427
																										4.13776e+06	3.03257e+06	172500	141444	7.16974e+06	972191	1.96287e+06	709293
																										897980	4.67971e+06	884440	4.57536e+06	9.961e+06	1.31857e+07	8.98771e+06	2.42466e+06
																										3.07836e+06	3.06505e+06	728486	473222	2.38034e+06	252418	3.89211e+06	495020
																										237795	3.91098e+06	7.69225e+06	1.02504e+06	904490	1.5382e+07	193237	2.97638e+06
																										6.9623e+06	9.21346e+06	526800	1.1236e+06	1.34526e+06	2.63654e+06	2.65676e+06	5.14828e+06
																										530613	211135	1.58338e+06	2.0056e+06	7.59484e+06	1.16387e+07	71195.4	792043
																										126036	584387	562137	1.65126e+06	766858	1.71529e+06	370216	5.18669e+06
																										3.68703e+06	841680	2.5604e+06	1.81348e+07	7.81835e+06	7.60523e+06	337556	687894
																										352086	462872	243928	2.02106e+06	4.11277e+06	497771	1.09328e+06	3.85028e+06
																										1.15479e+07	6.82406e+06	201973	1.16957e+06	1.2354e+07	1.88608e+06	497015	5.63837e+06
																										5.77812e+06	6.71927e+07	2.03989e+06	1.13077e+06	5.21935e+06	1.15695e+06	1.53504e+07	1.46231e+06
																										894599	1.85444e+07	337512	4.5147e+06	3.47936e+06	3.12945e+06	8.01727e+06	1.20247e+06
																										8.30277e+06	4.81041e+06	5.85281e+06	2.20401e+06	2.23005e+06	1.72044e+06	376011	307494
																										3.29907e+06	3.25705e+06	845724	1.0506e+06	429257	2.82685e+06	152066	3.12493e+06
																										2.04536e+06	2.7932e+06	3.91208e+06	2.4659e+06	296437	1.12438e+06	1.42384e+06	2.91361e+06
																										3.14218e+06	3.82624e+06	1.07775e+06	757795	2.14875e+06	1.60044e+06	4.00176e+06	1.43941e+06
																										530019	4.23271e+06	707474	4.58987e+06	352187	1.32072e+06	944324	8.20889e+06
																										5.27059e+06	201323	3.40085e+06	9.25633e+06	7.47129e+06	7.09047e+06	1.15638e+06	1.40772e+06
																										129093	2.0397e+06	3.86912e+06	246679	1.72634e+06	7.6815e+06	749538	318514
																										4.08791e+06	583969	106309	458140	752013	1.53372e+06	2.08398e+06	3.31092e+06
																										3.16324e+06	569962	192544	634724	1.03779e+06	1.5176e+06	1.02608e+07	1.89192e+06
																										754670	2.20137e+07	789976	1.06667e+06	1.70769e+07	1.13776e+06	400710	2.50753e+06
																										1.44906e+06	4.61812e+06	1.25629e+06	5.52226e+07	629295	3.27052e+07	165768	2.524e+06
																										4.02782e+06	2.59197e+06	5.40427e+06	4.97765e+06	2.49526e+06	1.12519e+06	378800	3.85856e+06
																										4.5986e+06	1.08517e+06	2.03833e+06	1.52799e+06	2.06773e+06	1.03557e+07	1.62852e+06	2.28721e+06
																										583037	6.31432e+06	78162.1	815064	2.99037e+06	2.24813e+07	346467	546874
																										6.67703e+06	2.40375e+06	4.24174e+06	832639	390382	4.63992e+06	6.44277e+06	2.19539e+06
																										2.11543e+07	257880	540602	1.15616e+06	2.05405e+07	1.72601e+06	3.2086e+06	9.02853e+06
																										1.50517e+06	8.54337e+06	1.50552e+06	1.08252e+06	4.32932e+06	1.00164e+07	8.0162e+06	7.82693e+06
																										1.91763e+06	1.62188e+06	285535	502034	3.23603e+06	4.35339e+06	333265	2.26765e+06
																										3.93334e+06	6.0541e+06	170529	3.51674e+06	2.38227e+06	3.64916e+06	3.39847e+06	1.05178e+06
																										1.04029e+06	1.23989e+07	1.67583e+06	4.49445e+06	8.51475e+06	1.80719e+07	5.18485e+06	352855
																										875877	2.37296e+06	4.24269e+06	378485	1.10504e+06	1.16627e+07	2.42656e+06	2.96274e+06
																										2.07453e+06	3.44471e+06	4.59674e+06	443534	2.037e+06	2.53677e+07	2.84607e+06	2.99326e+06
																										1.67449e+07	5.01699e+06	153010	1.24248e+06	650929	8.49769e+06	1.10855e+06	647283
																										2.43111e+06	1.43977e+06	1.91922e+06	9.47753e+06	404840	3.12315e+06	4.64363e+06	429106
																										689172	1.22305e+07	1.13558e+06	2.55491e+06	4.36085e+06	3.02717e+06	2.48563e+06	956190
																										489675	2.32243e+06	359804	500004	1.55303e+06	8.80292e+06	431061	4.35591e+06
																										2.56727e+06	2.49219e+06	3.08924e+06	1.15286e+06	9.16987e+06	3.73955e+06	5.49308e+06	2.17838e+06
																										2.48924e+06	1.62978e+06	111333	2.58871e+06	4.93755e+06	2.42401e+06	728112	548452
																										4.18372e+06	2.72777e+06	7.05148e+06	1.80508e+06	881763	6.77154e+06	5.95911e+06	726839
																										323936	2.25899e+06	939315	5.44516e+06	3.01074e+06	3.97522e+06	640149	1.51521e+07
																										2.89013e+06	6.27044e+06	1.02619e+07	2.53688e+06	7.20785e+06	3.507e+07	1.46832e+06	7.68792e+06
																										9.78793e+06	1.5624e+07	1.10328e+06	1.73345e+06	1.65466e+06	2.07726e+06	1.2809e+07	1.49458e+07
																										1.55499e+07	1.92979e+06	236045	606632	5.74602e+06	2.92201e+07	3.77691e+06	877438
																										361706	4.38143e+06	3.04726e+06	3.04586e+06	568775	1.22537e+06	1.7778e+06	2.52524e+06
																										3.68642e+06	5.32404e+06	1.02817e+06	1.37827e+06	5.42957e+06	3.25406e+07	890959	1.71405e+06
																										3.50823e+06	248528	3.62071e+06	1.6861e+07	4.41605e+06	1.58588e+06	86025	496251
																										851063	1.84096e+07	1.90094e+06	987593	1.48772e+07	211546	618832	1.75203e+07
																										7.23712e+06	5.73146e+06	4.66844e+06	3.27534e+06	1.70708e+06	566964	314494	9.06525e+06
																										5.02932e+06	738339	2.55162e+06	1.86353e+06	6.2186e+06	254853	602813	877935
																										1.81483e+06	2.28767e+07	1.05027e+06	7.39673e+06	9.74045e+06	1.68277e+06	2.75204e+06	2.67078e+06
																										2.42231e+06	1.83354e+06	2.01916e+06	713870	698921	1.64745e+07	276085	9.84028e+06
																										155103	1.45271e+06	6.03188e+06	686189	2.38443e+06	1.69132e+06	383139	4.92774e+06
																										3.2688e+06	2.02751e+06	3.04123e+06	870397	407534	3.66312e+06	2.51766e+06	820714
																										1.21175e+06	4.83072e+06	2.4838e+06	232872	1.89815e+06	3.52257e+06	9.39405e+06	1919238
																										257453	48633.5	812992	888726	970476	1.45829e+07	4.74395e+06	1.48817e+06
																										286775	1.38711e+07	1.61193e+06	865806	489881	6.57994e+06	1.4825e+06	2810410
																										2.29438e+06	1.36668e+06	166722	387812	1.73936e+06	1.02234e+06	241594	678182
																										979514	2.01679e+06	1.4239e+06	1.47995e+06	1.14011e+07	6.93802e+06	5.12193e+06	2.04483e+06
																										2.75045e+06	1.47081e+07	1.3483e+06	3.39999e+06	1.13452e+06	5.64723e+06	568276	7.51791e+06
																										676148	3.22618e+06	1.09227e+06	779313	827845	1.08344e+07	3.7236e+07	284837
																										1.25388e+06	4.30854e+06	1.01572e+06	1.84254e+06	774810	3.28836e+06	4.95101e+06	541041
																										1.68661e+06	1.32496e+06	511700	178184	2.94385e+06	138149	1.39464e+06	910258
																										7.69292e+06	7.54044e+06	5.98855e+06	630463	1.59314e+06	4.02855e+06	3.13234e+06	849622
																										607290	6.18174e+06	1.42373e+06	2.37502e+06	1.81357e+07	4.26262e+06	149275	1.70597e+06
																										8.37673e+06	1.79786e+07	76166.9	1.02914e+06	3.47774e+06	2.54663e+07	1047370	7.35254e+06
																										2.12884e+07	1.59806e+06	685115	1.89482e+06	2.3632e+06	5.65161e+07	1.29383e+06	1.49947e+07
																										1.43759e+06	2.32043e+06	763939	1.00466e+06	4.37738e+06	2.38767e+06	866346	1628323
																										433283	2.27678e+07	3.79112e+06	4.13695e+06	1.02134e+07	1.472e+06	1.0841e+07	2.91973e+06
																										2.90072e+06	2.14981e+06	244015	3.31232e+06	718218	1.1382e+07	2.94638e+06	628909
																										1.05886e+06	2.20454e+06	306510	3.11877e+06	1.57918e+07	517963	424314	1.24462e+06
																										4.35502e+06	9.13356e+06	2.54358e+06	565643	3.14736e+06	1.7237e+06	349446	1.01017e+06
																										5.03785e+06	3.58672e+06	2.73948e+06	1.46619e+07	164537	7.05356e+06	3.39497e+06	293343
																										1.91012e+06	208861	2.89384e+06	1.35978e+06	80156	5.46391e+06	3.96154e+06	1.36426e+07
																										5.26036e+06	993880	4508474	8.98514e+06	823179	9.86101e+06	565573	3.07269e+06
																										2.58233e+06	4.72373e+06	2.95047e+06	820444	2.38116e+06	6.43958e+06	1.07777e+06	7.40536e+06
																										811625	2.21e+06	108160	2.78802e+06	1.25504e+06	4.02366e+06	5.23308e+06	1.3654e+06
																										661157	3.04383e+06	1.43324e+06	2.35393e+06	9.14931e+06	1.4701e+07	807461	456535
																										3.81141e+06	2.61527e+06	3.26416e+06	2.04184e+06	1.84692e+06	1.3968e+06	1.59947e+07	3.29858e+06
																										163791	623542	7.75056e+06	1.54546e+07	6.58509e+06	3.06272e+06	1.40205e+06	3.34812e+06
																										163994	3.55592e+07	301240	574280	522976	1.01759e+07	360009	4.29635e+06
																										9.57062e+06	8.12668e+06	5.42485e+06	1.5989e+06	1.43365e+06	3.49111e+06	686643	6.9558e+07
																										2.67972e+07	982569	1.04606e+06	38459.2	678639	1.87004e+06	1.24292e+07	262722
																										6.11395e+06	1.131e+07	378565	677560	407290	4.40134e+06	1.15267e+06	748654
																										6.12852e+06	2.11983e+06	2.77669e+06	2.05331e+06	1.83477e+06	2.48856e+06	2.1478e+06	6.80294e+06
																										1.30849e+06	1.93583e+06	155950	3.13549e+06	5.88325e+06	1.50511e+07	685941	3.63789e+06
																										1.45665e+06	2.61681e+06	70148.3	5.05657e+06	1.00229e+06	1.36132e+06	717440	1.37256e+06
																										2.76539e+06	331371	1.25805e+06	1.02687e+06	4.98538e+06	5.48801e+06	3.56894e+06	755949
																										3.83824e+06	276375	1.63625e+06	2.43549e+06	3.08879e+06	153620	1.25056e+07	3.5557e+06
																										1.70749e+07	2.50098e+06	1.26231e+06	156136	1.6631e+06	2.42517e+06	846606	8.12827e+06
																										2.64646e+06	2.56314e+06	977910	186184	1.63589e+06	4.19363e+06	2.42662e+06	227731
																										41705.1	7.21021e+06	6.76592e+06	671213	120852	3.2114e+06	651965	2.11858e+06
																										1.67925e+07	517052	625472	950856	1.14038e+07	1.01252e+07	49252.7	1.37682e+07
																										8.1909e+06	80414.7	294388	847580	1.26643e+06	3.63041e+06	1.08654e+06	6.77579e+06
																										96762.6	2.30296e+06	184174	286476	4.1205e+06	2.66345e+06	435761	9.62384e+06
																										79528.8	6.8671e+06	58882.8	3.77325e+06	1.5362e+06	610778	8.77636e+06	7.75101e+06
																										2.06435e+07	2.94256e+06	113632	2.29009e+06	1.95741e+06	2.22495e+07	1.18637e+06	4.36282e+06
																										431822	5.85724e+06	533258	39191.3	648477	1.06381e+07	5.55042e+06	3.98292e+07
																										3.11408e+06	2.58743e+06	4.43924e+06	4.98955e+06	765877	3.22237e+06	1.1029e+07	1.0535e+06
																										1.47808e+06	3.52421e+06	338153	1.89628e+06	2.50436e+06	820660	1.48564e+06	1.05669e+06
																										9.42923e+06	887107	1.17325e+06	56013.7	1.94554e+06	4.22024e+06	3.12991e+06	4.45131e+06
																										5.14821e+06	3.7826e+06	3.41943e+06	386761	1.76153e+07	9.3767e+06	3.9927e+06	5.49561e+06
																										1.019e+06	1.40417e+06	592623	2.62609e+06	3.36617e+06	1.63543e+06	1.71975e+06	413349
																										4.61116e+06	4.4315e+06	1.57304e+06	375483	1.22972e+06	6.14722e+06	6.45114e+06	5.37875e+06
																										5.37962e+06	1990071	286685	1.59941e+06	3.56179e+06	1.09398e+07	183173	2.89327e+06
																										9.32687e+06	2.59923e+06	739176	1.92624e+07	1.37708e+06	968087	139753	264851
																										2.44826e+07	6.97368e+06	5.11252e+06	3.05216e+06	1.60732e+06	7.60538e+06	1.21415e+06	9.4142e+06
																										3.97752e+06	2.70309e+06	1.69964e+07	896917	589667	5.08105e+06	1.1094e+06	1.01659e+07
																										4.71168e+06	1.36453e+06	1.54157e+06	240981	334031	1.06333e+06	740993	1.13411e+06
																										59026.3	1.70093e+06	423338	2.65328e+06	3.60584e+06	995400	1.0126e+06	7.05814e+06
																										294517	1.82997e+06	891551	1.03797e+06	1.04732e+07	2.42835e+06	150344	6.37501e+06
																										1.2943e+06	2.2175e+06	1.52287e+07	2.00308e+06	5.44222e+06	117775	3.18628e+06	423504
																										5.71131e+06	4.21147e+06	623059	174293	2.81324e+06	3.4657e+06	7.95172e+06	3.4732e+06
																										2.97819e+06	1.22394e+07	1.33906e+06	1.5949e+06	1.27207e+06	1.40012e+06	701080	3.43165e+06
																										9.40205e+06	3.39993e+07	759129	15240	35470.7	1.67993e+07	1.7471e+07	3.71138e+06
																										619926	649702	6.16693e+06	100712	6.19706e+06	1.02364e+07	1.87944e+06	4.01654e+06
																										6.62337e+06	40724.4	4.95843e+06	2.63536e+06	806679	1.64142e+07	2.61077e+06	1.95692e+07
																										2.70446e+06	1.47316e+06	1.50303e+06	6.15455e+06	973641	4.38504e+07	666408	773560
																										1.84618e+06	2.89475e+06	464888	2.83406e+07	6.46948e+06	7.11068e+06	8.69797e+06	617853
																										2.61329e+06	4.01602e+06	323578	1.22155e+06	7.05825e+06	4.18939e+06	5.24768e+06	2.36363e+06
																										4.71816e+06	9.01808e+06	2.34233e+06	84421.8	1.0486e+06	2.56661e+07	1.08391e+06	1.38892e+06
																										3.46398e+06	9.64686e+06	1.87109e+06	3.09619e+06	6.61557e+06	2.82593e+06	5.71245e+06	283849
																										369437	5.30208e+06	1.50083e+06	2.91745e+06	253085	1.29971e+06	3.90067e+06	4.03567e+06
																										1.47698e+06	2.11054e+07	549041	78287.8	1.43345e+06	2.06135e+06	888003	3.66978e+06
																										989493	6.9809e+06	335324	1.46537e+06	677582	1.62709e+06	1.33189e+06	157228
																										1.23676e+06	4.79647e+06	1.43594e+06	3.82267e+06	8.81663e+06	2.66303e+07	136074	473859
																										4.13422e+06	2.10601e+06	3.76087e+06	818055	172373	4.31999e+06	695320	2.32798e+06
																										197525	2.68247e+06	768183	975545	1.06666e+07	2.35345e+06	364500	3.95099e+06
																										1.14287e+06	236506	2.77485e+06	1.22452e+06	8.52156e+06	1.46023e+07	1.89793e+06	6.17426e+06
																										4.25032e+06	1.18484e+06	682138	5.45116e+06	2.337e+06	304111	2.24542e+06	2.43579e+07
																										2.52852e+06	3.79583e+06	1.39015e+06	1.96018e+06	1.59768e+06	6.02919e+06	1.19314e+06	378320
																										129925	5.19342e+06	155179	3.63528e+06	7.02365e+06	1.61257e+07	813014	7.4553e+06
																										976322	5.0973e+06	2.31419e+06	572007	2.14144e+06	1.17807e+07	31061.1	4.83489e+06
																										1.88492e+06	753160	707668	6.46053e+06	940468	1.37749e+06	3.9781e+06	354453
																										920621	2.26682e+06	769267	1.08212e+06	159898	2.9412e+06	3.2759e+06	5.82996e+06
																										2.17227e+06	1.63301e+06	3.00787e+06	3.21753e+06	1.54194e+07	7.80383e+06	1.84328e+06	473658
																										1.08685e+06	2.09288e+06	810647	1.63154e+06	4.21453e+06	1.74991e+07	2.68171e+06	994841
																										761799	3.62525e+06	497623	962973	743341	1.49853e+07	1.28406e+06	2.67044e+06
																										515738	4.71698e+06	690889	4.46568e+06	3.59335e+06	1.07441e+07	1.79572e+06	3.44854e+06
																										2.55666e+06	1.59445e+06	1.29711e+06	1.15546e+07	979634	1.73425e+06	7.30858e+06	8.2555e+06
																										613136	58100.4	3.10124e+06	1.70019e+06	6.9665e+06	3.79425e+07	2.32786e+06	6.80657e+06
																										5.11655e+06	1.2665e+06	1.03528e+06	6.18265e+06	1.43199e+07	3.36365e+06	622422	660668
																										1.79672e+06	3.2752e+06	1.72531e+06	454039	1.8585e+06	2.41845e+06	1.98941e+06	2038432
																										794298	4.52988e+06	4.54664e+06	569470	3.25582e+06	2.15654e+07	1.34158e+06	1.18723e+07
																										369774	5.40756e+06	992883	677687	639385	6.14888e+06	6.7482e+06	2.14396e+06
																										1.33202e+06	3.32783e+06	3.15053e+06	5.65778e+06	731166	1.00229e+06	1.29599e+06	1.36428e+06
																										1.69574e+06	65464.1	4.99705e+06	3.23224e+06	1.06275e+07	659096	1.03634e+06	4.90034e+06
																										5.26396e+06	9.23267e+06	575171	2.02296e+06	3.26949e+06	2.1778e+07	2.8693e+06	217658
																										2.65161e+06	5.91715e+06	881300	362448	1.23716e+06	1.38278e+06	1.647e+06	4.56921e+06
																										1.17805e+06	1.34493e+06	1.71627e+06	411022	8.18125e+06	3.23849e+06	4.38604e+06	1.28079e+06
																										67995.4	8.13682e+06	3.46016e+06	220133	1.71749e+06	991865	539619	366086
																										32697.6	2.53068e+06	649976	6.16037e+06	9.91831e+06	1.36849e+06	1.45657e+07	5.17981e+06
																										6.56062e+06	2.06132e+06	1.37987e+06	4.03248e+06	4.15086e+06	3.34748e+06	1.13344e+06	1.32794e+06
																										4.95129e+06	257302	829906	199911	9.2065e+06	5.55338e+06	1.03291e+07	7.04061e+06
																										5.2464e+06	4.26158e+06	6.34427e+06	2.25952e+07	3.66189e+06	1.28882e+06	356743	5.18843e+06
																										622588	1.17737e+07	2.2675e+06	1.18529e+06	1.9983e+06	239533	73552.9	1.76793e+06
																										531627	206150	6.33793e+06	2.45306e+06	465578	1.99317e+06	2.19381e+06	777878
																										45704.2	694666	640336	2.82671e+06	1.17304e+07	242587	4.83675e+06	1.25305e+06
																										4.42689e+06	2.278e+06	1.02241e+06	1.92532e+06	2.68159e+06	2.10665e+07	1.11381e+07	4.42095e+06
																										1.20988e+06	3.69806e+06	963512	577540	1.29027e+06	365910	1.36516e+06	2.83089e+06
																										246256	4.11357e+06	1.38858e+06	1.55053e+06	2.00279e+06	1.34261e+07	7.63619e+06	1.06207e+07
																										8.17748e+06	4.33156e+07	682163	2.96189e+07	497633	559357	7.44253e+06	2.98151e+06
																										2.24872e+06	3.1224e+06	2.60894e+07	7.75762e+06	2.57997e+06	9.70856e+06	175587	273390
																										1.05438e+06	1.51068e+07	2.9008e+06	2.99362e+06	379698	1.60928e+06	478077	287483
																										3.35068e+06	3.65736e+06	1.23042e+06	7.06803e+06	431594	3.99601e+06	290558	1.96484e+06
																										1.12176e+06	2.35401e+06	1.81768e+06	951907	1.17491e+07	4.21204e+06	2.35406e+06	6.64417e+06
																										1.0591e+06	5.66691e+06	1.99042e+06	4.61799e+06	1.1857e+07	1.63498e+07	1.11167e+06	3.15926e+07
																										3.88227e+06	8.08734e+06	320044	988762	1.88847e+06	902043	1.56406e+06	926246
																										1.46507e+06	554277	407402	4.02719e+06	1.41299e+07	6.03178e+06	4.22552e+06	1.44521e+06
																										2.50461e+06	454071	2.52169e+06	1.76682e+06	6.94752e+06	825631	503083	917274
																										1.07102e+06	3.62769e+06	731045	657660	1.21593e+06	2.36643e+06	175622	253641
																										3.9579e+06	4.12168e+06	8.97267e+06	1.19721e+06	3.65502e+06	2.08803e+06	298695	6.94885e+06
																										1.21613e+07	4.5064e+06	114680	471349	4.39376e+06	804821	7674734	1.29207e+07
																										3.18817e+06	1.21122e+07	8.9924e+06	816797	5.74215e+06	5.43422e+06	869996	585696
																										5.65237e+06	2.41536e+06	5.67104e+06	2.79915e+06	3.85177e+06	6.06452e+06	406961	952817
																										2.32834e+07	2.45453e+06	2.81218e+06	1.21759e+06	8.25245e+06	2.04705e+07	8.38468e+06	1.3561e+06
																										1.10786e+06	3.26479e+06	1.75486e+06	1.0687e+06	763459	2.25515e+06	649406	83856.9
																										1.89764e+06	1.22701e+06	2.39042e+06	2.31661e+06	887205	1.63291e+06	381663	1.47579e+06
																										402794	2.96204e+06	2.54493e+06	979643	1.15201e+06	6.82443e+06	2.96832e+06	1.78657e+06
																										516331	3.19698e+06	856351	588873	1.3085e+06	7.21838e+06	319997	2.13556e+06
																										60071.5	4.59823e+06	1.86223e+06	922427	2.58001e+06	1.53567e+07	3.12088e+06	1.82088e+06
																										562703	879622	2.51403e+06	428154	9.3613e+06	3.06756e+06	822792	1.14611e+06
																										2.97253e+06	1.47179e+06	2.93699e+06	138675	6.34669e+06	8.79874e+06	785334	2.89447e+06
																										1.12991e+07	9.85299e+06	53681.9	434841	932272	1.45427e+07	905069	184644
																										5.25907e+06	3.25424e+06	204370	3.31508e+06	2.5532e+06	3.48066e+06	1.56494e+06	895366
																										3.79287e+06	5.61304e+06	1.42814e+06	1.23283e+06	900715	3.16252e+06	921574	459204
																										1.06055e+06	4.58237e+06	3.68804e+06	454593	1.14247e+07	1.53989e+06	735119	101721
																										4.72227e+06	8.53985e+06	670850	564322	5.67233e+06	2.89454e+06	1.53361e+06	4.56932e+07
																										6.97578e+06	1.06788e+07	2.09382e+06	89385.9	1.19342e+06	2.46732e+07	1.15682e+06	3.42647e+06
																										839999	476056	8.11438e+06	213856	444626	3.62053e+06	2.4136e+06	822623
																										6.77519e+06	453185	649651	2.4191e+06	393252	1.62107e+07	452531	2.3312e+06
																										1.35595e+06	8.52381e+06	1.15051e+06	7.16714e+06	3.74623e+06	8.40416e+06	887546	3.63807e+07
																										637180	3.18125e+06	3.89711e+06	3.22828e+06	6.43482e+06	372379	1.8439e+06	3.65688e+06
																										1.25361e+06	699658	756938	1.35752e+06	4.46017e+06	9.66179e+06	726081	1.72748e+06
																										2.51575e+06	4.12027e+07	1.26198e+06	371510	2.07991e+06	6.76582e+06	2.67063e+06	539272
																										1270761	729523	4.31059e+06	7.55991e+06	9.32456e+06	1.56257e+07	703363	479686
																										205334	2.05756e+06	768494	407053	376577	2.19793e+07	1.86643e+06	669360
																										568015	4.58341e+06	1.19458e+06	429037	2.22177e+07	1.71179e+06	219392	5.93206e+06
																										2.97081e+06	1.53952e+07	1.36888e+07	1.46513e+06	6.52233e+06	3.77973e+06	8.94199e+06	6.52531e+06
																										372718	1.20254e+07	1.29174e+07	5.20048e+07	4.32338e+06	9.65825e+06	4.10526e+06	764670
																										761376	4.18496e+06	3.85497e+06	2.9017e+06	1.41713e+06	5.29263e+06	1.22683e+06	1.21224e+06
																										8.46401e+06	4.24753e+06	5.09641e+06	994345	629303	3.17305e+06	322821	1.97966e+06
																										3.46911e+06	7.28432e+06	172072	1.43741e+06	2.02855e+07	7.85233e+06	949284	684932
																										1.46516e+06	7.00333e+06	6.50786e+06	2.79628e+06	113523	7.42142e+06	3.689e+06	3.86314e+06
																										770406	2.49334e+06	138472	926270	5.69027e+06	6.85817e+06	683517	876730
																										3.22618e+06	3.01147e+06	943562	402885	7.58268e+06	4.88962e+06	145957	1.79145e+06
																										3.19725e+06	1.90984e+06	200641	670377	1.71446e+06	1.24558e+06	1.88859e+06	1.90967e+06
																										8.84611e+06	1.26689e+07	1.10005e+06	5.26186e+06	805116	1.81061e+06	586957	6.24646e+06
																										366943	2.95627e+06	1.99589e+06	370582	3.18642e+06	288208	92924.9	4.22356e+06
																										1.17385e+06	4.34226e+06	1.00861e+07	276128	7.68036e+06	429859	616917	538957
																										5.96316e+06	1.22624e+07	576094	77600.2	640321	1.95589e+06	110490	718683
																										2.50559e+06	7.10342e+06	2.03359e+06	244802	117295	2.23492e+06	334366	707211
																										5.03574e+06	4.43637e+06	1.3503e+06	642433	857902	4.4737e+06	1.02644e+06	1.91878e+06
																										3.98555e+06	6.66015e+06	104727	1.06541e+06	1.78782e+06	5.15028e+06	5.81998e+06	1.60098e+06
																										3.31246e+06	38049.8	2.12606e+06	1.12401e+07	2.7636e+06	1.46103e+06	721719	1.85179e+06
																										3.97002e+06	7.63231e+06	2.55457e+06	1.9412e+06	9.77938e+06	1.34703e+06	2.29904e+06	2.3864e+06
																										2.09936e+06	1.66852e+06	881616	5.0658e+06	5.07084e+06	1.41884e+07	5.11319e+06	5.53632e+06
																										1.8421e+06	8.33735e+06	1.64634e+06	804169	271031	230476	4.03666e+06	1.55932e+06
																										6.37345e+06	9.39093e+06	1.0736e+06	1.45236e+06	1.13892e+06	1.67519e+06	964561	2.23737e+06
																										2.179e+06	66614	424144	1.31762e+06	569031	1.41328e+06	1.45303e+06	822000
																										211149	4.61504e+06	1.27681e+06	1.41541e+06	8.02482e+06	409700	769419	8.01969e+06
																										2.91787e+06	9.44455e+06	1.37916e+06	1.62936e+06	1.27661e+07	9.23724e+06	372521	338218
																										2.87089e+06	1.17084e+06	1.91107e+06	2.44531e+06	139753	8.40909e+06	1.21532e+06	924688
																										2.99896e+06	1.7971e+06	228339	1.3036e+06	5.0799e+06	1.34693e+06	319469	1.42517e+06
																										1.0184e+07	1.4388e+06	2.40969e+06	357274	745540	8.05653e+06	1.51348e+06	185620
																										8.20806e+06	7.38398e+06	1.34309e+06	1.18598e+06	954341	383860	1.09517e+06	643718
																										4.37619e+06	363498	515461	3.84527e+06	4.87882e+06	444760	1.0575e+06	1.92341e+06
																										1229875	1.88004e+06	186579	2.76629e+06	125368	1.08917e+07	329131	1.75799e+06
																										1.10941e+07	9.39656e+06	804640	1.87854e+06	9.98432e+06	1.03057e+06	94556.3	916427
																										3.10295e+06	1.21038e+06	1.2697e+06	2.88361e+06	4.05441e+06	5.78308e+06	591002	1.79393e+06
																										1.06959e+06	2.85371e+06	1.6328e+07	8.10862e+06	1.68626e+06	2.97941e+07	2.00951e+06	1.64579e+06
																										6.10098e+06	1.09813e+06	2.12373e+06	1.39508e+06	1.75942e+06	1.54337e+07	2.50002e+06	420257
																										282132	2.01095e+06	1.54329e+07	869234	1.19987e+06	5.13079e+06	928706	2.23698e+06
																										320528	2.48633e+06	237854	329076	1.08994e+06	1.48899e+06	2.16749e+07	3.6968e+06
																										68142.4	3.78679e+06	128169	4.49639e+06	2.45301e+06	2.59744e+06	5.4602e+06	6.65526e+06
																										312639	3.38423e+06	2.38858e+06	1.63203e+06	2.12e+07	1.27398e+06	4.02707e+06	441919
																										2.20182e+06	1.26038e+07	162923	3.97107e+06	820498	3.37453e+06	2.3626e+06	315736
																										914437	1.50802e+06	2.02494e+06	2.13589e+06	3.08209e+06	2.99439e+06	2.50764e+06	5.21688e+06
																										4.78149e+06	6.54907e+06	5.60067e+06	1.03225e+06	2.89313e+06	1.16806e+07	7.02471e+06	3.96919e+06
																										6.21309e+06	1.18354e+07	7.9995e+06	1.60672e+06	7.32472e+06	2.19205e+06	3.55678e+06	2.2134e+06
																										3.96718e+06	5.07075e+06	749026	5.78328e+06	6.39259e+06	3.15979e+06	311331	382199
																										1.75343e+06	7.80443e+06	177168	2.06305e+06	5.39296e+06	236654	504310	2.73072e+06
																										5.09366e+06	1.7066e+06	982142	2.56931e+06	799952	1.58857e+06	876158	350465
																										5.86508e+06	2.0304e+06	1.28926e+06	4.73401e+06	1.02323e+07	5.80848e+06	706793	2.05769e+06
																										1.05017e+07	4.78713e+06	416249	1.63638e+06	577574	8.90031e+06	546260	9.19498e+06
																										132257	397945	2.10229e+06	45218.8	1.33312e+06	2067624	4.46722e+06	2.53162e+06
																										4.67849e+06	6.2919e+06	888615	2.13073e+06	568392	2.19237e+06	4.09261e+06	789500
																										430010	1.34425e+07	3.13936e+06	852112	1.36898e+07	1.71416e+06	3.91898e+06	2.37138e+06
																										1.55339e+06	703433	3.40363e+06	2.79383e+07	4.46077e+06	717369	1.89765e+07	623111
																										3.07177e+06	2.47912e+06	6.22628e+06	4.56382e+06	3.16237e+06	5.36113e+06	1.95346e+06	1.43581e+06
																										6.01158e+06	2.22946e+06	1.61223e+06	58520.2	8.89522e+06	2.27478e+07	915331	1.2838e+06
																										496839	1.65295e+06	2.83202e+06	3.44609e+06	5.17881e+07	8.36175e+06	423078	615523
																										650309	6.81986e+06	704834	948563	6.62356e+06	1.08741e+07	1.15034e+06	436803
																										911865	584832	1.49924e+06	1.8007e+06	834916	1.18829e+06	415458	362232
																										1.15702e+07	1.68586e+06	1.19662e+07	2.2064e+06	7.35298e+06	1.65143e+06	525609	1.26346e+06
																										1.76064e+06	2.05362e+06	1.59063e+06	2.64993e+06	4.14033e+06	2.15565e+06	1.65763e+06	2.10059e+06
																										1.03733e+06	2.6623e+06	4.16414e+06	5.54378e+06	5.36702e+06	702526	3.60601e+06	632370
																										2.89322e+06	4.18384e+07	2.30092e+06	1.77048e+06	1.78389e+06	1.04535e+06	2.0638e+06	572278
																										495177	5.37744e+06	717282	1.55601e+06	1.25712e+07	573411	1.55216e+06	834522
																										626965	1.10304e+06	1.26864e+06	1.25628e+06	1.99248e+06	1.38468e+06	4.62554e+06	297943
																										530400	123503	3.0557e+06	2.14587e+06	2.08634e+07	7.84725e+06	348468	135276
																										390110	1.07606e+07	5.5381e+06	3.43696e+06	1.88363e+06	7.86415e+06	2.524e+06	664067
																										1.81664e+06	408655	331466	2.3186e+06	2.28316e+06	2.3421e+06	92459.9	2.23362e+06
																										3.49066e+06	186628	1.26079e+07	3.96573e+06	852417	1.47415e+06	1.95825e+06	1.41533e+06
																										9.02692e+06	8.677e+06	543003	1.22102e+06	2.15545e+06	3.99271e+06	2.46802e+06	3.06649e+06
																										5.48947e+06	522385	832765	602652	2.65362e+06	2.79657e+06	6.82353e+07	5.4593e+06
																										4.18353e+06	5.3291e+06	268711	2.66954e+06	4.36005e+06	1.87617e+06	4.58668e+06	2.78168e+06
																										2.65437e+06	2.80596e+07	198139	1.10693e+06	662550	830253	2.8457e+06	2.69737e+06
																										1.61077e+06	2.71731e+06	4.29004e+06	1.9384e+06	1.36909e+07	1.03944e+06	231532	1.5036e+06
																										2.43804e+06	2.84159e+06	1.08285e+06	1.21176e+07	295980	1.74776e+06	687033	1.68232e+06
																										1.9153e+06	592260	779050	794506	4.19465e+06	2.19785e+06	1.98222e+06	4.03178e+06
																										4.57885e+06	628146	2.07435e+06	2.63113e+06	2.00112e+06	3.11407e+06	552050	609779
																										910841	294989	5.57126e+06	413422	3.68468e+06	1.32368e+07	489099	3.57784e+06
																										258135	3.6962e+06	779927	1.22441e+06	1.99455e+06	2941197	528365	7.27674e+06
																										806153	513062	360337	229382	1.69627e+06	6.11169e+06	907377	833454
																										509485	2.42702e+06	1.93041e+07	1.04439e+07	2.34237e+06	2.18417e+07	1.48499e+06	1.91213e+06
																										1.76518e+06	5.17028e+06	4.76251e+06	1.32611e+06	3.49262e+06	1.55025e+06	3.59372e+06	374487
																										109464	2.24453e+06	2.38009e+06	1.93319e+07	1.00174e+07	9.13031e+06	600266	257498
																										3.32572e+06	248951	3.71543e+07	4.7565e+06	5.58023e+06	1.17698e+07	847961	1.35043e+06
																										1.06932e+06	1.99392e+06	4.38361e+06	1.65021e+06	206630	1.82548e+06	483837	1.98123e+06
																										5.07426e+06	1.16537e+07	1.13431e+06	1.70093e+07	1.94657e+06	5.78275e+06	2.54513e+06	893483
																										1.29304e+06	4.64179e+06	1.17502e+06	3.133e+06	3.06602e+06	1.3598e+07	1.40774e+06	4.54383e+06
																										2.1547e+06	8.65787e+06	2.12404e+06	4.64269e+06	1.68508e+06	1.21662e+07	385364	1.04087e+06
																										1.13828e+07	1.29175e+06	2.08649e+06	6.71748e+06	9.63551e+06	4.61083e+06	724945	608046
																										2144577	4.9012e+06	810743	407169	2.63309e+06	4.77431e+06	796409	2.47943e+06
																										7.03344e+06	1.84453e+07	1.2232e+06	2.96263e+06	5.72413e+06	168527	536539	1.10818e+06
																										317616	468541	1.09139e+06	136660	149148	1.69617e+06	4.1701e+06	1.49607e+06
																										4.15431e+06	1.46707e+06	748344	501806	148092	1.58716e+06	211594	1.97588e+06
																										3.09911e+07	1.45667e+06	1.04753e+06	8.16811e+06	106227	2.15573e+06	1.21549e+06	808403
																										1.61266e+07	4.0136e+06	1.91641e+06	2.05125e+06	6.65015e+06	920084	545801	7.33113e+06
																										1.1191e+07	393530	2.99232e+06	573493	554187	703836	1.11217e+06	619606
																										809683	7.13393e+06	399970	292124	7.87248e+06	2.79825e+06	2.51669e+06	712464
																										3.06756e+06	2.78151e+06	62089.6	4.66202e+06	5.4034e+06	1.95891e+06	5.33764e+06	1.60813e+06
																										399875	88328.5	2.19083e+06	1.96394e+06	692838	9.23865e+06	571765	6.423e+06
																										2.26676e+06	1.76373e+06	849822	6.23738e+06	6.06088e+06	2.83292e+06	1.75926e+07	2.40083e+06
																										2.86475e+06	2.63836e+06	645956	1.11378e+06	1.03586e+07	5.35231e+06	1.98791e+06	812697
																										1.1317e+06	1.51306e+06	3.4804e+06	447205	4.02755e+07	5.31526e+06	620185	529422
																										386969	5.59818e+06	2.02394e+06	1.5192e+06	994644	1.26854e+07	497581	4.96616e+06
																										979388	5.01277e+06	5.77675e+06	3.60962e+06	4.57207e+06	4.47696e+06	237244	3.41402e+06
																										2.12325e+06	169187	1.111e+07	1.9085e+06	1.13448e+07	1.65905e+06	446357	4.75592e+06
																										6.22604e+06	5.46653e+06	1.09507e+06	934472	3.17055e+06	2.75107e+06	5.36366e+06	1.95648e+06
																										117047	206102	3.35407e+06	180084	1.2675e+06	2.32256e+07	77052.1	9.79663e+06
																										1.48675e+06	2.11083e+06	1.62621e+06	4.37823e+06	1.55225e+06	1.07985e+07	912670	746842
																										3.60467e+06	1.21224e+06	570365	2.47005e+06	3.49985e+06	3.61791e+06	1.47969e+06	3.42665e+06
																										2.73633e+06	1.05127e+07	7.42823e+06	1365596	118972	1.03347e+07	5.79659e+06	1.80079e+06
																										1.69972e+06	5.83863e+06	1.7698e+06	2.29669e+06	550573	5.4552e+06	110073	548003
																										1.35163e+06	2.22269e+06	181401	2.58701e+06	5.50999e+06	448995	1.79782e+06	328777
																										1.07857e+06	7.75892e+06	1.56745e+06	998340	6.28469e+06	13239347	2.74011e+06	1.63388e+06
																										3.58811e+06	1.55529e+06	1.75132e+06	50884.7	462982	2.14924e+06	5.95869e+06	2.80018e+06
																										1.00644e+06	1.45877e+07	2.32301e+06	151309	1.80911e+06	2.39543e+06	3.60726e+06	992991
																										2.38876e+06	2.24929e+06	1.57937e+06	1.49398e+06	3.31707e+06	4.2788e+06	67761.1	1.02461e+06
																										5.46329e+06	1.66304e+07	504408	455072	1.50082e+07	1.08464e+07	3.08427e+06	1.33894e+07
																										1.50018e+06	5.61915e+06	818577	234336	3.42175e+06	1.13448e+07	1.01645e+06	1.76827e+07
																										2.43952e+06	500639	1.04786e+06	693094	3.40211e+06	2.4263e+06	2.87774e+06	3.25313e+06
																										751438	4.32482e+06	1.81184e+06	1.72714e+06	168530	2.5652e+06	1.45673e+06	1.78936e+07
																										1.00301e+07	430883	9.2858e+06	2.2921e+06	935286	1.86981e+06	1.5535e+06	1.43608e+06
																										316698	808481	5.50607e+06	1.92056e+06	884768	1.25743e+07	3.85291e+06	215581
																										5.17331e+06	2.82854e+06	902179	1.17015e+06	4.86721e+06	8.66031e+06	7.52477e+06	1.6096e+06
																										1.15061e+07	3.61498e+06	4.9985e+06	2.11422e+06	509373	2.94646e+07	399301	4.18562e+06
																										7.29858e+06	1.06415e+07	1.95526e+06	237932	2.1177e+06	2.26247e+06	38786.3	3.22767e+06
																										2.41035e+06	6.88769e+06	203762	3.54046e+06	998766	6.14025e+06	1.85617e+06	1.26519e+06
																										4.09202e+06	329134	1.68115e+06	1.27155e+06	3.38086e+06	1.28348e+06	3.27889e+06	642229
																										1.4871e+07	1.84223e+07	68328.5	4.34364e+06	690972	1.99321e+06	2.88186e+06	442016
																										2.22706e+06	97767.4	1.37038e+06	543109	587316	3.14884e+06	9.77763e+06	955793
																										608709	2.67572e+07	161172	1.28054e+06	1.08662e+06	824734	2.01638e+06	4.10162e+06
																										1.24724e+06	463848	89187.4	700323	3.2112e+06	1.87878e+07	4.59843e+06	268945
																										4.61989e+06	128408	2.01677e+06	4.18572e+06	4.84448e+06	3.10615e+06	471590	1.98177e+06
																										1.03112e+06	359170	1.02564e+06	1.44905e+06	4.54782e+06	6.18959e+06	1.04261e+07	1.793e+06
																										1.98029e+06	1.67476e+07	2.18178e+06	471301	7.3159e+06	3.2099e+06	434247	4.26902e+06
																										2.42753e+06	9.47573e+06	1.18452e+06	309580	7.5188e+06	7.90251e+06	3.59133e+06	2.17194e+06
																										2.00246e+06	2.337e+06	1.07903e+06	232625	930779	1.87588e+06	599682	5.56261e+06
																										2.26261e+06	2.33351e+06	133164	971214	1.60632e+06	512335	790060	4.05475e+06
																										1.60334e+06	4.36665e+06	122077	852187	74151.1	1.89244e+06	5.37687e+06	1.47974e+06
																										1.33962e+06	9.12258e+06	2.40884e+07	1.84816e+06	137529	8.9362e+06	511640	395110
																										432137	8.9403e+06	485109	117176	2.7566e+06	1.66294e+06	528652	4.18794e+06
																										2.85664e+06	5.03453e+06	2.06002e+06	73534.6	795177	3.55412e+06	9.1309e+06	5.13154e+06
																										7.27605e+06	3.93079e+06	3.59554e+06	5.75382e+06	795242	1.22165e+06	2.74263e+06	187300
																										147435	5.95999e+06	1.13677e+06	1.44051e+06	5.26515e+06	2.2421e+06	740069	394763
																										9.9357e+06	6.8999e+06	766143	1.25442e+06	8.05925e+06	5.61787e+06	115656	155260
																										430586	1.64867e+06	1.63998e+06	841416	464521	8.32987e+06	1.31928e+07	5.17858e+06
																										702403	1.37227e+07	113439	8.28682e+06	4.39287e+06	1.8096e+06	744275	2.40668e+06
																										500266	2.23652e+06	7.85668e+06	1.12081e+06	1.423e+06	1.70766e+06	2.39805e+06	1.69857e+06
																										9.47954e+06	683284	658280	7.41875e+06	3.49972e+06	2.04106e+06	6.93287e+06	206766
																										882331	2.18122e+06	1.42592e+06	983149	393310	1.74764e+07	2.71353e+06	2.46199e+06
																										3.36027e+06	1.83182e+06	2.78166e+06	917321	2.01827e+06	1.31686e+06	4.90244e+06	150953
																										803259	9.83822e+06	5.49317e+06	3.29541e+07	4.36664e+06	1.73682e+06	1.27429e+06	1.96028e+07
																										4.31231e+06	5.71059e+06	3.69808e+06	2.31617e+06	6.26766e+06	6.02462e+06	155872	977768
																										1.18672e+06	2.1146e+06	26978.5	237698	3.86383e+06	2.72228e+07	2.05934e+07	1.88739e+06
																										246017	909526	1.8414e+06	1.75748e+07	1.1666e+07	2.41452e+06	2.98506e+06	218469
																										2.39699e+06	2.17819e+06	724647	3.669e+06	1.47228e+06	2.53534e+06	222353	1.38524e+06
																										3.4563e+06	1.69093e+07	1.03456e+06	2.45376e+06	4.52972e+06	2.41912e+06	156361	6.9795e+06
																										1.55105e+07	4.26887e+06	370844	2.57069e+06	3.79291e+06	940790	153102	1.75446e+06
																										1.07532e+06	491976	41065.3	2.31598e+06	1.12589e+06	2.22173e+06	102812	608452
																										1.2447e+06	613574	2.39641e+06	7.20356e+06	3.37232e+06	4.57333e+06	113093	1.06407e+07
																										2.80601e+06	6.84519e+06	5.50863e+06	276527	697577	663099	3.57771e+06	1.87339e+06
																										1.05421e+06	3.4168e+06	1.16239e+06	4.14753e+06	8.93802e+06	2.18042e+06	575968	1.99452e+06
																										1.06881e+06	3.45733e+06	1.04421e+06	566170	1.65507e+06	1.05331e+07	965424	837147
																										419583	1.03579e+07	3.25678e+06	1.25712e+06	526976	9.96727e+06	602551	6.50972e+06
																										2.97444e+06	2.32029e+06	352215	2.81175e+06	2.49728e+06	1.8357e+06	1.80971e+06	1.4557e+06
																										5.93254e+06	5.55765e+06	94499.9	809195	2.28015e+06	5.0143e+06	133030	1.06946e+06
																										1.52097e+07	908709	37021.9	504810	1.40796e+06	2.42412e+06	327889	293175
																										8.8277e+06	5.46024e+06	877775	42021.9	742638	3.4614e+06	739407	298417
																										3.3432e+06	2.43801e+07	2.36132e+06	1.52576e+06	314839	1.31166e+07	313781	423028
																										2.6473e+06	54478.7	1.10006e+06	664607	2.15459e+06	2.91262e+06	752645	3.887e+06
																										2.34157e+06	469977	8.31349e+06	3.00081e+06	5.86109e+06	3.05366e+06	370576	1.05172e+06
																										246156	482162	1.64217e+07	1.51429e+07	1.3022e+06	6.67189e+06	805584	1.19964e+06
																										6.33725e+06	3.41103e+06	941184	1.41586e+06	3.60673e+06	4.00006e+06	129360	1.45199e+06
																										7.64193e+06	202948	212810	1.21331e+06	3.61613e+06	4.52551e+06	2.3829e+07	2.29376e+06
																										843990	3.73022e+06	4.1876e+06	1.31805e+06	760903	5.52088e+06	569289	761636
																										4.54404e+06	2.45595e+06	1.72057e+06	6.22632e+06	1.22366e+06	3.10443e+06	952113	487623
																										1.81939e+06	2.33936e+06	244428	2.24284e+06	334833	285639	532568	634641
																										2.35278e+06	8.15357e+06	1.67197e+06	603531	627602	2.12505e+06	1.43061e+07	2.02021e+06
																										1.52048e+06	801985	2.16474e+06	769905	7.91062e+06	2.15596e+06	5.16975e+06	1.08859e+06
																										4.76832e+06	4.11354e+06	2.01335e+06	200667	2.25494e+06	195763	670365	415344
																										3.64543e+06	2.08061e+06	1.2174e+06	1.60299e+06	3.51355e+06	1.09856e+07	1.19389e+06	2.53852e+06
																										157426	2.49621e+06	1.03233e+07	1.80618e+06	1.07159e+06	1.32527e+07	562688	4.96109e+06
																										3.24065e+06	900934	160539	99809.6	91398.8	5.31493e+06	103307	616277
																										5.89388e+06	3.0541e+06	112028	2.08809e+06	5.61191e+06	837577	3.39879e+06	4.71003e+06
																										1.41451e+06	2.46857e+06	1.25824e+06	615543	4.45721e+06	1.88744e+06	1.266e+07	334739
																										548311	206817	1.7532e+06	1.12162e+06	3.55794e+06	1.91564e+06	475088	7.31006e+06
																										1.41742e+06	2.25769e+06	1.03523e+06	629274	1.44181e+06	1.19826e+06	921904	1.66593e+06
																										6.60106e+06	4.71084e+06	1.13073e+06	1.60828e+06	1.02354e+06	454515	5.19126e+07	413845
																										2.10004e+06	909247	5.418e+06	584530	1.82043e+06	3.56361e+06	3.67719e+06	1.51581e+06
																										1.13812e+07	2.71419e+06	928616	1.36591e+06	234088	5.19452e+06	1.43272e+06	1.02071e+06
																										526636	6.8182e+06	615160	2.48128e+06	7.78807e+06	1.3691e+06	786756	2.99656e+06
																										1.64504e+06	5.79144e+06	1.29469e+07	2.85968e+06	7.22066e+06	9.85274e+06	980513	4.40503e+06
																										4.84224e+06	4.67119e+06	3.46843e+06	1.90463e+06	3.17178e+06	3.27006e+06	7.88855e+06	2.93364e+06
																										9.97018e+06	1.58818e+06	590668	1.08108e+06	1.58999e+07	4.97719e+06	880292	1.81829e+06
																										470121	293390	766849	1.26696e+06	3.13088e+06	6.94598e+06	7.54468e+06	174009
																										8.93386e+06	2.3033e+06	56878.5	3.81338e+06	1.09539e+07	1.02984e+06	477604	4.42387e+06
																										938292	2.01959e+06	2.09576e+06	1.75867e+06	7.03181e+06	901950	107228	1.95609e+06
																										3.41242e+06	497601	1.55724e+06	1.47226e+06	2.80721e+06	2.48982e+06	2.52979e+06	7.99375e+06
																										58050.5	6.90571e+06	607595	1.55234e+06	1.56947e+06	4.67211e+07	1.32674e+06	632928
																										2.77985e+06	157406	971108	1.7539e+06	272754	1.04503e+06	1.4047e+06	571578
																										4.04329e+06	4.65035e+06	7.71948e+06	922449	1.26905e+06	1.36401e+06	248382	2.18875e+06
																										5.07993e+06	7.44873e+06	1.61177e+06	2.11003e+06	612015	443235	119915	1.92893e+06
																										2.41098e+06	3.05554e+07	1.10198e+07	1.66433e+06	628801	6.72825e+06	1.6881e+07	1.23668e+06
																										772706	4.45374e+06	2.50279e+06	4.90205e+06	957235	1.01807e+06	2.34313e+06	7.1184e+06
																										649540	9.2572e+06	225573	814432	9.82113e+06	1.16117e+06	981928	579533
																										90693.9	164979	1.41575e+06	1.73701e+06	2.66301e+06	1.36389e+06	591215	3129903
																										3.45935e+06	3.07289e+06	2.5333e+06	2.4431e+06	4.86829e+06	504259	551546	7.08225e+06
																										7.79425e+06	4.45166e+06	216875	1034988	3.84753e+06	864823	3.77423e+06	827351
																										257522	2.31781e+06	553294	710230	754804	944142	770475	219572
																										4.39186e+06	2.99222e+06	5.90628e+06	2378274	5.03178e+06	618893	2.00466e+07	2.29155e+06
																										383515	2.97354e+06	7.71864e+06	1.99545e+06	90730.6	3.43505e+06	540318	1.06122e+06
																										1.76819e+06	2.83423e+06	2.12712e+06	327995	3.32386e+06	1.4011e+07	3.89594e+06	1.64887e+06
																										4.08044e+06	6.85499e+06	641407	1.34915e+06	1.55121e+06	7.76399e+06	310892	5.90131e+06
																										1.96831e+06	2.83052e+06	4.52288e+06	1.37641e+06	269057	4.20521e+06	1.14921e+06	458093
																										1.42058e+06	3.95548e+06	805517	3.38182e+06	373652	1.39433e+07	823137	709230
																										7.09563e+06	1.87951e+07	754111	362050	2.79438e+06	2.22399e+06	1.23318e+06	639215
																										214866	1.35333e+06	1.20814e+06	1.04431e+06	1.61788e+06	2.13377e+07	569825	378427
																										2.77351e+06	8.21135e+06	5.56195e+06	2.03484e+06	3.42071e+06	1.54447e+06	793033	3.23965e+07
																										605444	3.24281e+06	2.80049e+06	2.10904e+06	4.16265e+06	3.63241e+06	1.66933e+06	3.30339e+06
																										3.15815e+06	968277	64973.7	3.09621e+06	1.52746e+06	2.15272e+06	870825	194817
																										6.32398e+06	4.25969e+06	4.19581e+06	1.16258e+06	3.1516e+06	1.84705e+07	104392	868762
																										2.70231e+06	1.96106e+07	1.63042e+07	1.42497e+06	2.43228e+06	2.0193e+06	114828	3.18361e+06
																										6.0469e+06	7.15232e+06	2.30579e+06	424702	7.28143e+06	5.72656e+06	1.32191e+06	736273
																										172696	9.03199e+06	1.49812e+07	1.52128e+06	1.25044e+07	1.8904e+06	447810	226307
																										1.08696e+06	6.57847e+06	234782	1.26978e+06	741589	1.55371e+07	2.04779e+06	2.45507e+06
																										6.07926e+06	3.36678e+06	34295	3.12911e+06	1.65686e+06	1.73631e+06	1.07827e+06	897508
																										4.20702e+06	2.37564e+06	3.57606e+06	658775	1.37286e+06	1.3094e+06	4.43224e+06	687764
																										2.80126e+06	543882	2.79268e+06	3.05668e+06	1.64269e+06	3.35566e+06	862361	3.16632e+07
																										1.92761e+06	3.49053e+06	1.35371e+06	2.55017e+06	1.88692e+06	209028	3.1196e+06	3.25327e+06
																										1.32715e+06	2.63067e+06	3.16672e+06	873594	2.33602e+06	998271	9.30713e+06	913879
																										324146	1.12838e+06	1.0861e+06	1.47423e+06	1.58747e+06	2.70339e+06	918992	962598
																										3.86171e+06	9.32028e+06	6.41647e+06	988663	105579	1.24779e+06	452061	872624
																										861974	1.40403e+07	2.58236e+06	1.15573e+06	2.36076e+06	1.19879e+07	2.32166e+06	1.61794e+06
																										4.93125e+06	3.3673e+06	992576	1.75269e+06	4.16583e+06	5.50132e+06	1.61551e+06	1.14985e+06
																										6.30171e+06	1.09909e+07	1.80797e+06	1.34449e+06	1.15798e+07	81175.3	1.50779e+06	1.13614e+07
																										1.28822e+07	9.27514e+06	3.91858e+06	1.94522e+06	1.15691e+06	1.29539e+07	273985	764541
																										1.12309e+06	6.48079e+07	1.21926e+06	748659	4.0438e+06	2.41271e+07	4.70823e+06	629247
																										697809	4.14392e+06	2.10343e+06	152596	2.29189e+06	5.41836e+06	350568	713926
																										920566	8.2432e+06	6.15828e+06	2.15066e+06	8.8044e+06	4.23272e+06	804054	1.21503e+06
																										3.70362e+06	2.18795e+06	345586	1.15447e+06	1.13761e+06	83362.2	741190	1.98816e+06
																										7.14374e+06	3.63564e+06	1.11979e+06	3.6032e+06	5.67644e+06	1.01052e+07	1.466e+06	1.3389e+06
																										79780.9	1.63154e+06	3.41546e+06	1.41752e+06	3.17357e+06	1.46211e+07	3.12713e+06	2.56056e+06
																										1.26714e+06	3.25364e+06	3.26302e+06	2.15998e+06	93093.9	1.42596e+06	641658	720086
																										2.28257e+06	2.12825e+06	1.02064e+07	559070	8.25011e+06	776740	1.72069e+06	379034
																										8.15464e+06	160600	1.42782e+06	1.1004e+07	5.05514e+06	533702	4.02228e+06	3.76411e+06
																										5.80281e+06	865770	2.88414e+06	2.42268e+06	702297	1.99135e+06	147578	3.16802e+06
																										5.2166e+06	1.47816e+06	3.20604e+06	1.63869e+06	1.3442e+07	1.67292e+06	1.84069e+06	2.06617e+06
																										8.214e+06	119428	1.58492e+06	798570	2.81563e+06	356119	856760	1.11506e+07
																										4.5827e+06	5.60784e+06	57468.4	1.18475e+06	2.54425e+06	1.98841e+06	3.50111e+06	810040
																										2.01324e+06	3.54806e+06	4.49624e+06	1.10798e+06	7.62817e+06	119588	2.78085e+06	4.90057e+06
																										4.53977e+06	2.71451e+07	285525	4.40461e+06	7.12903e+06	2.35156e+06	4.29017e+06	401491
																										4.69752e+06	283568	861944	617893	1.29363e+06	9.50028e+06	1.17141e+07	1.40527e+06
																										1.8069e+06	216853	977838	2.23437e+06	501336	1.55511e+07	3.32089e+06	1.48758e+06
																										2.69112e+06	1.52491e+07	1.52746e+06	2.79248e+06	4.26945e+06	4.60616e+07	1.21662e+06	3.63657e+06
																										4.79261e+06	599197	2.52715e+06	1.0213e+06	504394	3.804e+06	854967	969722
																										6.3245e+06	3.79727e+06	4.39788e+06	1.47238e+06	3.13307e+06	4.06253e+06	472937	457327
																										2.13244e+06	4.83643e+06	42020.2	3.35292e+06	4.04269e+06	367690	1.80301e+07	1.67776e+06
																										1.33743e+06	382649	97506.3	1.39486e+06	287580	6.52251e+06	3.87025e+06	716733
																										217007	3.06098e+06	1.07555e+06	2.82198e+07	219642	4.75167e+06	1.00426e+06	147657
																										183226	1.90973e+06	4.25106e+06	2.45185e+06	4.20818e+06	1.19132e+06	599327	902899
																										2.7873e+06	1.48066e+07	1.46679e+06	669363	980058	582587	3.42021e+06	1.12742e+06
																										3.98589e+06	3.17438e+06	6.27231e+06	1.647e+06	938074	673957	516095	127103
																										201699	3.0893e+06	190510	676005	15488950	2.21993e+06	7.26093e+06	1.12964e+06
																										9.52899e+06	1.3049e+06	273220	1.99779e+06	2.84291e+06	1.6974e+07	1.76446e+06	9.12652e+06
																										1.00418e+07	6.55223e+06	730490	1.76934e+06	7.74591e+06	1.5464e+06	582285	1.1679e+06
																										70372.5	2.77389e+06	1.12237e+06	2472408	1.35113e+07	3.70425e+06	6.86809e+06	3.6684e+06
																										2.21393e+06	2.08607e+06	2.76216e+06	53629.7	360512	329936	132125	144346
																										2.00691e+06	157239	1.99912e+06	2.18887e+06	828378	2.58096e+07	2.0894e+06	2.48713e+06
																										7.42918e+06	2.81235e+06	31071.6	503135	1.12373e+06	2.23784e+06	2.96728e+06	928943
																										3.30709e+06	1.22196e+06	2.5392e+06	1.85429e+06	1.02872e+07	1.26974e+06	183808	3.25542e+06
																										842280	3.08766e+06	4.67238e+06	2.17825e+06	989741	3.32065e+06	2.44207e+06	1.5755e+06
																										864586	1.52769e+06	1.85617e+06	246352	5.76969e+06	3.87798e+06	1.28069e+06	936968
																										1.30899e+07	4.18191e+06	1.18698e+06	725361	1.26081e+06	2.41477e+06	412635	722669
																										2.58493e+06	9.22417e+06	1.19642e+06	462439	2.18593e+06	4.44537e+06	1.68808e+06	1.16668e+06
																										5927446	2.99579e+06	3.35096e+06	1.27205e+06	6.92984e+06	6.46528e+06	1.61545e+06	703288
																										1.30972e+06	301351	4.65149e+06	287708	8.48696e+06	3.31556e+06	692067	3.56284e+06
																										768237	878316	737762	3.47612e+06	1.4948e+07	9.47838e+06	918652	4.11889e+06
																										5.32454e+06	594045	1.92333e+06	3.87587e+06	3.49945e+06	818337	1.01372e+06	3.36742e+06
																										5.79577e+06	1.68182e+07	1.81546e+06	2.47975e+06	4.92528e+06	2169637	376954	899172
																										1.05806e+07	363639	2.50624e+06	6.40644e+06	8.45734e+06	1.18264e+07	470470	4.54312e+06
																										128956	1.14241e+06	3.65732e+06	199614	919415	1.68614e+06	1.99346e+06	311765
																										4.99325e+06	3.01931e+06	1.57939e+07	686062	1.00059e+06	7.35745e+06	8.90363e+06	5.51216e+06
																										6.96581e+06	1.51735e+06	2.08832e+06	1.65741e+06	1.14103e+06	2.62758e+06	3.29686e+06	946224
																										1.07528e+07	567323	1.50762e+06	1.35763e+06	2.92575e+06	1.95251e+06	1.53062e+06	2.46632e+06
																										1.02254e+07	1.77082e+07	1.28747e+06	184637	1.43795e+07	2.9275e+06	2.78202e+06	2.56463e+06
																										9.80365e+06	2.86978e+06	2.89517e+06	2.58942e+06	5.05762e+06	2.8362e+06	450190	356036
																										9.75741e+06	6.04822e+06	78802.9	1.17346e+06	8.51919e+06	1.04733e+06	107894	3.09841e+06
																										4.60897e+06	4.18056e+06	207885	221078	652996	2.96578e+06	733284	5.08134e+06
																										5.86665e+06	2035392	1.93143e+06	2.27469e+06	1.17755e+06	6.86364e+06	1.43713e+06	1.12794e+07
																										8.39641e+06	834599	948562	731065	3.64532e+06	620607	9.64211e+06	6.96597e+06
																										357366	401178	324020	445527	1.1908e+07	58881.4	478730	473600
																										1.72446e+06	9.31737e+07	672744	1.76543e+06	6.43796e+06	890175	945795	435220
																										9.53197e+06	6.27397e+07	411139	845039	1.39611e+06	4.61763e+06	670016	1.01151e+06
																										1.23029e+07	584845	2.88859e+06	850310	167365	1.11123e+06	198243	1.19602e+07
																										3.01881e+06	2.00276e+07	2.42711e+06	155745	3.24682e+06	1.67986e+06	445540	3.25106e+06
																										450773	975902	1.3469e+06	833555	324686	1.88756e+06	905685	1.3178e+06
																										4.59669e+06	7.02693e+06	1.74914e+06	3.34886e+06	2.7663e+06	1.24209e+06	608853	1.94769e+06
																										3.01154e+06	2.2024e+06	4.71337e+06	372567	3.4897e+06	1.77992e+06	4.05671e+06	755795
																										259686	3.72458e+06	1.96258e+06	306448	5.85006e+06	1.02428e+07	2.4249e+06	3.88059e+06
																										5.31968e+06	2.45411e+06	433785	3.46625e+06	1.12661e+06	357440	659153	857264
																										3.03478e+06	2.1518e+06	712998	1.61129e+06	540764	89877.3	5.52304e+06	745632
																										3.50589e+06	971499	459457	385692	1.71982e+07	5.10825e+06	883677	1.59161e+06
																										3.11536e+06	7.39039e+06	4.11111e+06	837054	5.76081e+06	1.28223e+06	1.86427e+06	2.3382e+06
																										2.09567e+07	2.43032e+07	2.70218e+06	196823	3.06679e+06	1.44053e+06	544496	927179
																										5.61344e+06	520791	2.66796e+06	355073	99255.6	5.44004e+06	1.75757e+06	1.10266e+06
																										1.40093e+06	1.28815e+07	4.03712e+06	342109	723704	2.82662e+06	2.15654e+06	2.54036e+06
																										1.51214e+06	5.99173e+06	3.76342e+06	171139	1.48865e+06	2.13397e+06	273721	1.89132e+06
																										6.20742e+06	2.05059e+06	2.0142e+06	2.97823e+06	3.22937e+06	1.12154e+06	2.51789e+06	1.08269e+06
																										5.34356e+06	1.50072e+06	7.34823e+06	365770	1.29202e+07	6.01766e+06	6.22483e+06	2.65009e+06
																										4.28665e+06	257634	5.28822e+06	3.95841e+06	5.75177e+06	1.77007e+07	431381	1.93631e+07
																										1.32322e+07	2.64666e+06	8.14904e+07	2.89534e+06	986304	8.73891e+06	888684	517963
																										169723	4.40226e+06	1.33692e+06	746920	566281	2.22157e+06	1.34784e+06	1.11336e+06
																										5.12961e+06	1.2525e+06	1.10979e+06	3.97185e+06	1.02535e+06	1.28373e+06	5.73163e+06	4.36189e+06
																										701197	1.2737e+06	947302	6.40344e+06	796134	797413	765589	3.04485e+07
																										2.25164e+06	7.23532e+06	989657	5.22758e+06	2.08672e+06	1.87659e+06	1.45523e+06	788641
																										4681536	5.26035e+06	1.86065e+07	1.766e+06	798330	1.4973e+06	1.32121e+06	2.28864e+06
																										4.94907e+06	471427	1.61142e+06	9.45132e+06	2.80047e+06	2.84464e+06	3.51169e+06	217902
																										3.5657e+06	6.87804e+06	3.65098e+06	7.15375e+06	436822	2407695	3.74538e+06	1.35428e+06
																										5.34799e+06	9.19976e+06	705742	3.92821e+06	1.21e+06	3.36898e+06	935302	6.75734e+06
																										2.35746e+06	2.47675e+06	2.16699e+06	1.88053e+06	8.82785e+06	2.63695e+06	4.86559e+06	2.29653e+06
																										8.75387e+06	1.71325e+06	5.27313e+06	121161	7.61851e+06	5.52305e+06	1.98985e+06	851790
																										1.57195e+07	4.08875e+06	2.32253e+06	1.61552e+06	2.7489e+06	1.85385e+06	223519	213016
																										1.65766e+06	2.33756e+06	569928	2.79853e+06	4.10546e+06	537512	4.00227e+06	962590
																										292794	4.92763e+06	1.77831e+06	1.22716e+06	3.51249e+06	2.70116e+06	1.58925e+06	340088
																										877836	7.41185e+06	8.40659e+06	262545	558676	712656	875468	2.0618e+06
																										1.21827e+06	3.69496e+06	648954	2.36941e+06	2.30788e+06	1.28294e+06	793070	3.82714e+06
																										2.80546e+06	643052	2.31975e+06	1.83551e+06	1.2731e+06	1.26254e+07	2.60962e+06	1.31257e+07
																										2.7942e+06	1.79651e+06	1.20315e+06	1.3785e+06	2.29045e+06	478068	972790	6.07154e+06
																										5.13526e+06	3.48178e+06	841707	1.27078e+06	1.12157e+07	359142	344285	4.43868e+06
																										6.1424e+06	1.17655e+06	1.19838e+06	1.57444e+06	4.96006e+06	4.3223e+06	401054	170264
																										2.75929e+06	1.0465e+07	839641	747671	3.59279e+06	861272	1.18467e+06	8.45167e+06
																										1.05315e+06	1.68083e+06	322722	732478	2.34633e+06	1.91286e+06	1.02758e+06	567021
																										556953	3.13888e+06	6.61569e+06	164224	6.44356e+06	7.02349e+06	9.90565e+06	6.25764e+06
																										418430	2.72004e+06	1.25878e+06	1.2154e+06	264889	1.3472e+07	519721	1.12015e+07
																										332500	2.71007e+06	175560	2.61203e+06	2.20127e+06	1.21465e+07	2.32279e+06	2.19526e+06
																										370793	296870	836642	611095	4.92632e+06	783552	792389	308893
																										198653	9.57466e+06	2.3333e+06	3.42666e+06	7.00748e+06	1.16258e+07	2.37364e+06	2.50771e+06
																										118632	3.05322e+07	2.55519e+06	1.38204e+06	1.15021e+07	190639	552589	1.6901e+06
																										2.30765e+06	356230	1.74558e+06	1.08631e+06	2.88846e+06	2.05211e+06	4.35243e+06	3.34145e+06
																										2.76887e+06	2.58023e+06	7.19689e+06	3.80385e+06	1.75278e+06	9.34515e+06	9.03369e+06	1.90017e+06
																										2.92849e+06	2.21024e+06	1.33757e+06	3.85334e+06	2.06537e+06	1.47488e+07	3.58367e+06	3.27633e+06
																										3.38416e+06	6.48586e+06	625357	1.02052e+06	1.82322e+06	5.3912e+06	904307	106334
																										4.47219e+06	1.97168e+06	2.88021e+06	575828	525592	2.05297e+06	835581	3.49398e+06
																										1.57776e+06	5.75214e+06	7.22307e+06	1.93876e+06	868162	1.1417e+06	1.63609e+06	2.54683e+06
[truncated: 5,298 more rows]

## Sheet: Figure 6
Figure 6
c	pH2AX IntDen			d	pATR IntDen			e	% of cells					f	% of > 4C cells			g		MG LD5							h	LD5 Milk IntDen per alveolus							Student's t-test (paired, two-tailed)	PBS vs Nucs
	PBS	Nucs			PBS	Nucs			2C		4C				PBS	Nucs				PBS			Nucs					n=1		n=2		n=3			P value	0.0083
	7593.55	20577.1			13407	11546.4			PBS	Nucs	PBS	Nucs			21.2	17.5				n=1	n=2	n=3	n=1	n=2	n=3			PBS	Nucs	PBS	Nucs	PBS	Nucs		P value summary	**
	9669.24	15132			9994.91	11221.9			63.2	71	13.5	7.94			22.3	19.9			Gapdh (Cq)	27.9789	28.1287	23.3747	28.32	27.5339	23.0156			2.22569e+06	57376.7	1.30305e+06	74976.8	131229	3.16732e+06
	6327.84	6010.02			12402.2	10860.7			57	58.7	32.5	29.2			14.7	12.2			Lalba (Cq)	21.6422	21.9445	17.2433	22.7232	22.4669	17.7426			5.40149e+06	71969.5	142703	31865.5	50189.9	9949.63
	10931.2	4218.88			9900.3	13198.2			67	76.8	17.7	11.9							Wap (Cq)	13.9449	13.2163	9.50685	14.764	15.3396	10.4035			1.632e+06	88202.8	701988	260367	412610	3.02584e+06
	13351.5	7599.8			5779.12	12071.1			73.3	77	17	13.8			Student's t-test (paired, two-tailed)	PBS vs Nucs			Csn2 (Cq)	21.22	22.0597	17.22	22.65	22.806	17.65			3.93649e+06	87177	1.76156e+06	36404.8	1.65425e+07	392101
	12451.3	6296.66			6945.29	6706.64									P value	0.0206			Plin2 (Cq)	26.5456	26.7653	22.7012	27.4747	26.8937	23.247			170953	35021	3.08543e+06	16344	1.94133e+06	125723
	10445.9	3343.77			10087.9	13282.9			Student's t-test (paired, two-tailed)	2C	4C				P value summary	*			Xdh1 (Cq)	26.6924	26.9487	22.32	27.3084	26.9901	22.4209			2.09888e+07	3724.1	585214	15505.1	1.13759e+07	2192891
	8914.33	3481.34			11861.1	12990.7			P value	0.0532	0.0079								Btn1 (Cq)	28.5535	28.3614	23.4689	29.4066	28.1584	23.5899			711580	36034.2	202435	10156.4	19775.4	131374
	9000.6	6501.43			15896.9	9863.95			P value summary	ns	**																	1.07138e+06	16877.6	1.99075e+06	12669.1	29451.1	5.33166e+06
	7341.05	6720.26			13156.5	11016.5													Student's t-test (paired, two-tailed)	Lalba	Wap	Csn2	Plin2	Xdh1	Btn1			38116.8	59671.8	5.93144e+06	1.20694e+06	6250.26	1.83804e+06
	17602.1	5018.32			10969.8	12463.7													P value	0.005	0.1829	0.0331	0.0078	0.0333	0.009			85830.8	4762.93	53351.1	162262	28754.6	708231
	24216	4941.7			8106.46	16019.6													P value summary	**	ns	*	**	*	**			112994	20943.5	2.10612e+06	8369.13	382517	152590
	6391.29	2595.77			10441.7	12833.7																						13091	10719.1	4.63566e+06	29116.2	160079	255995
	7053.05	6001.28			7480.67	11739.9																						649398	12590	462060	371692	1.32563e+07	193620
	5675.19	5306.87			9077.44	13761.6																						820874	71178.4	1.31011e+06	1.69904e+07	1.10349e+07	846691
	4649.56	4826.79			18636	11563.4																						2.51739e+06	10867.7	472510	96421.5	892437	255322
	6089.03	4394.42			20721.8	11412.8																						8832.9	8192.29	426296	25328.2	1.21394e+06	99801.2
	6921.13	3964.34			14159.5	9148.17																						1.32543e+06	13841.5	5.21225e+06	2.46267e+06	19087.4	9.14075e+06
	10380	5941.32			15341.8	9771.21																						5375.09	62677	1.3687e+06	73235.3	78368.6	516644
	10482.4	4456.14			13193.1	8624.64																						13845.4	30163.4	4.41351e+06	2.90504e+06	778454	47166.8
	11439.2	5949.55			9633.02	9306.79																						13973.6	876830	413556	166412	624030	704989
	11886.2	3934.32			13579.4	7903.9																						4397.69	2.15946e+07	3.16774e+06	2.96804e+06	54373.2	30994.3
	6914.9	4278.32			14009.7	8063.08																						10972.4	22050.7	1.14791e+06	58413.7	39974.8	249660
	6547.93	6410.72			12878.3	9266.01																						12029.5	1.83728e+07	122024	6472.66	94007.4	12670.8
	6046.95	4114.04			12025.4	8014.38																						22213.3	873053	2.31122e+06	2.07463e+06	202464	1.12526e+06
	6280.07	5957.1			13052.1	13560.2																						869516	79859.2	810961	563532	3.88379e+07	316119
	15199.6	2707.61			12564.9	6352.21																						729053	676852	59199.4	230253	11831.5	13950.3
	12313.8	1750.33			11085	4050.97																						13377.8	24118	810629	110690	211338	15118.8
	7046.35	3275.08			12888.2	5459.09																						84505.1	1.24934e+07	1.09131e+07	880339	130746	659131
	5612.94	9261.15			12193.2	11048																						69805.1	3.81883e+06	8.49934e+06	195428	158027	39443.8
	7927.37	5119.44			9860.4	12299																						2.37468e+06	3.72097e+06	536728	28076.7	158771	31926.5
	5125.95	12333.1			7646.66	5226.54																						54075.6	131955	1.88457e+06	236780	712745	381290
	9402.45	6741.12			8182.88	4723.06																						5689.83	7.06386e+06	1.04362e+06	605931	229720	8.06605e+06
	10575.5	9178.02			11591.6	7870.74																						640187	36111.1	166137	60272.7	274387	2.9022e+06
	7892.99	6830.74			12774.2	7050.75																						1.18446e+06	359137	701458	300764	2.94089e+06	401669
	10534.1	3329.14			9283.7	8922.16																						5031.7	9.05749e+06	1.67737e+06	1.02143e+07	73288.1	5.37978e+07
	6065.05	4132.82			9882.98	12038.8																						27919.2	2.84573e+07	189131	3.64645e+06	8.4671e+06	874396
	7250.69	3862.48			11156.5	16257																						6793.79	452183	596718	497891	1.88042e+06	26408.4
	6351.34	3675.8			9557.61	7345.77																						317993	4.26366e+06	354715	104836	657979	7.63732e+06
	9793.85	5557.52			10079	7696.11																						632444	5.14074e+06	175759	4.19255e+06	261532	739569
	7800.2	5973.43			14167.9	7940.89																						16588.2	190979	83895.6	1.35672e+06	2.75934e+06	3.9476e+06
	2867.47	3797.46			9947.28	8384.66																						401740	72174.4	172075	78393.5	247064	880178
	6307.94	3262.64			13594.9	6746.35																						18812.8	963661	145890	2.40461e+06	1.31339e+07	8.86408e+06
	7652.4	3575.2			11639.8	16637.2																						30849.6	9.44257e+06	19774.4	756094	3.32875e+07	28896
	3625.95	4096.51			10151.4	12814.5																						718155	4.94877e+06	17318.1	3.68719e+06	70659.9	241166
	6806.03	3396.38			11393.8	5146.54																						891347	1.44396e+07	587524	2.56151e+06	79885.2	335350
	4990.4	1772.17			10028.5	9170.23																						252197	504868	118750	16806.9	21123.8	4.29409e+06
	5864.26	929.052			10979.6	10764.3																						12172	4.49832e+06	186218	3.25787e+06	8.46303e+06	63978
	5362.5	1259.57			12493.4	10901.6																						947771	290060	7119.45	5.3801e+06	21557.5	4.4093e+06
	6987.94	3757.66			11348.6	9709.4																						15287.4	3.75424e+06	19161.6	2.87933e+07	2.85384e+06	3.67936e+06
	3470.34	10593.2			12220.4	7610.49																						1.65406e+06	116452	233119	728728	693202	1.71994e+06
	4414.81	10556.8			6927.41	8273.84																						1.5378e+06	514368	101727	2.25968e+06	25956.2	4.48849e+06
	4473.31	10566.8			6949.14	6982.14																						20916	2.79436e+06	42707.2	3.21043e+06	10120.9	677396
	5959.62	11492.8			7020.01	4693.67																						179195	5.26238e+06	122042	185644	29951.3	380029
	5732.38	7383.52			6013.57	9525.67																						5243.59	1.13171e+07	47193.8	183989	13246.9	670136
	4750.63	8907.36			6308.39	9011.57																						6767.2	90294.1	31130.7	2.38848e+06	30946	5.66851e+06
	8011.49	8283.97			12693.6	7508.41																						34857.3	5.6885e+06	887144	920872	50828.6	855050
	8935.61	8135.02			8665.83	6875.33																						612695	6.61649e+06	28719.4	1.03004e+06	616893	3.01155e+06
	7978.85	5655.31			7831.6	15135.3																						9483.6	1.47266e+06	1.46494e+06	118506	762203	1.29316e+06
	7536.68	2392.34			8933.32	10899.7																						563086	475590	12280.2	59135.7	72299.3	56186
	6415.83	7698.84			7929.97	8314.58																						4.4916e+07	7.09969e+06	2.43782e+06	1.71562e+06	6.56534e+06	749452
	7690.48	4375.58			9883.46	9730.41																						1.49073e+07	95304.1	26062.3	115361	16512.8	9.24062e+06
	8404.75	2666.72			20765.9	9783.34																						1.07326e+07	275671	376433	321309	16551.7	1.7779e+06
	6046.86	4810.6			20202.4	10532.4																						66070.1	9.87244e+06	27277.2	170538	780128	2792609
	3468.83	5452.57			14258.6	13544.5																						13112.5	78120	24628.6	60371.2	419927	6.67693e+06
	6086.74	5077.85			12305.9	14615.9																						1.20458e+06	6.53363e+06	17938.3	47983.8	31570	2.69717e+06
	6613.86	4180.03			13629.8	6024.82																						3.4238e+06	4.24888e+06	330952	390720	855118	1.25621e+06
	8283.09	2901.55			10518.5	9415.34																						21043.6	694406	55868.4	1.42744e+07	13465.1	1.2191e+07
	4398.77	7331.9			9510.24	5730.15																						92850.1	483244	91262.4	920536	7.17548e+06	168579
	7722.12	4762.37			9409.08	8808.16																						1.00639e+06	1.01441e+06	24946.4	2.04582e+06	202872	491698
	8357.68	5351.57			8068.38	6841.74																						6.83872e+06	501575	763759	263816	6.28679e+06	374891
	5416.65	2861.52			8376.97	6824.56																						194662	1.0531e+07	494304	974899	1.06049e+06	1.81383e+06
	6296.81	4480.38			8995.33	24993.8																						66861.4	1.01035e+06	300402	379205	3.21974e+07	2.74774e+06
	7324.14	11128.2			18174.1	15002.4																						201914	6.21817e+06	100626	1.54507e+06	1.25722e+06	77529.1
	6345.85	4218.09			22932.4	8598.12																						2.57834e+06	5.21588e+06	12581.1	4.62229e+06	16499.8	8.66166e+06
	6668.02	5217.51			12293.7	12497.1																						1.10573e+07	541450	85684.9	2.64191e+06	1.47101e+06	2.37285e+06
	8842.47	5666.01			10358.4	5071.22																						1.15984e+07	2.89029e+06	234475	217404	6.07669e+06	37451.5
	6679.2	5596.87			9971.35	5260.01																						426789	4.52547e+06	10947.2	1.60826e+06	132704	114453
	4558.28	1563.16			11005.3	7285.45																						8435.71	219585	34538	383820	25015.5	379482
	5931.12	5074.21			15287.4	10029.9																						5.85482e+07	1.65437e+06	2.68191e+06	23749.3	20157.9	2.84199e+06
	5616.48	29823.6			8678.47	5541.49																						39307.8	71104.4	2.68068e+06	625732	539587	9154.85
	4864	6577.48			7909.69	7069.44																						6.63605e+06	6.55074e+06	106354	4.82166e+06	2.28829e+06	1.10982e+06
	5967.98	3528.65			7548.69	6178.3																						2.15637e+06	1.56429e+06	19152.3	21719.5	4.1865e+06	1.85167e+06
	3475.86	5971.47			7870.58	5327.07																						9706.62	1.031e+06	1.49225e+06	1.1117e+06	1.78717e+06	782647
	5506.75	5140.67			11040.7	3356.62																						1.83504e+06	1.14856e+06	22016.5	138154	231896	1.27914e+06
	6280.37	6090.34			7181.84	3689.54																						1.96996e+06	7.49383e+06	21531.1	1.42122e+06	39386.1	2.09458e+06
	5586.24	6704.13			9415.28	4068.21																						1.39516e+07	2.71352e+06	1.18969e+06	144000	41128.6	2.63095e+06
	5430.15	4147.7			8907.37	7643.41																						492211	6.964e+06	384463	65272.4	162039	435032
	6367.54	4634.96			5771.97	7491.42																						31265.1	102472	186023	1.1212e+06	178566	1.87522e+06
	6261.72	4490.57			13259.6	7583																						6.41951e+06	154642	38085.9	3.43852e+06	1.53626e+06	239097
	7173.28	6885.3			9078.33	11866.6																						1.23338e+06	1.2337e+07	68120.7	5.83648e+06	6.88674e+06	127478
	8064.47	4848.97			8518.37	19541.5																						420947	8.91961e+06	325056	3.10782e+06	6.71891e+06	1.05977e+06
	7711.76	6131.7			7289.5	13024.6																						2.3192e+06	310910	96586	753665	4.23813e+06	1.20017e+06
	5975.34	3533.49			9718.41	6153.38																						6007.46	7.63282e+06	386991	222173	1.57412e+06	704174
	7263.45	2622.99			8176.17	5622.43																						3.97408e+06	54537.9	57162.4	926014	211048	198885
	6738.21	4707.1			9617.9	7603.58																						3.02769e+07	783393	115336	2.12038e+06	164508	1.83588e+06
	7166.43	6522.34			12300.2	6717.64																						1.94475e+06	141581	46948.1	233438	2.13417e+07	1.3341e+06
	6345.67	6431.08			17452.2	6132.51																						24131.4	540729	1.02927e+06	1.88354e+06	4.07864e+06	41822.2
	4952.69	3305.88			12342.1	8512.18																						8425.61	29252	3.39552e+06	346631	231995	3.73357e+06
	6240.11	5775.76			13028.5	6284.15																						36955.2	8.09862e+06	237226	1.00236e+06	17403.4	1.34206e+06
																												1.76625e+06	6.67663e+06	1.24092e+06	901257	174670	2.48889e+06
	Mann-Whitney test	PBS vs Nucs			Mann-Whitney test	PBS vs Nucs																						4.09867e+06	2.8589e+06	21906.8	2.64646e+06	134018	3.24781e+06
	P value	<0.0001			P value	<0.0001																						3.74645e+06	1.23482e+06	472409	1.32577e+06	14163.7	8.32115e+06
	Exact or approximate P value?	Exact			Exact or approximate P value?	Exact																						3.38214e+06	3.93428e+06	1.92237e+06	2.33022e+06	5.28482e+06	4.0811e+06
	P value summary	****			P value summary	****																						5.19929e+06	4.21857e+06	452139	1.94808e+06	386351	2.80851e+06
	Significantly different (P < 0.05)?	Yes			Significantly different (P < 0.05)?	Yes																						3.23422e+06	10600132	1.23486e+06	425084	306563	3.99588e+06
	One- or two-tailed P value?	Two-tailed			One- or two-tailed P value?	Two-tailed																						514015	112254	359246	913684	4.73749e+06	10167.9
	Sum of ranks in column A,B	12308 , 7792			Sum of ranks in column A,B	11630 , 8470																						9.83737e+06	1.51984e+07	1.42722e+06	1.48157e+06	17392.7	63752.7
	Mann-Whitney U	2742			Mann-Whitney U	3420																						486921	549485	68756.8	29139	62385.3	1.98556e+06
																												1.40044e+07	4.53901e+06	15704.4	1.56341e+06	283733	87398.3
																												714822	1.39417e+07	65068.8	457923	25344	1.56192e+06
																												3.12812e+07	29363.3	112315	1.0153e+06	1.09056e+06	983300
																												9.06669e+06	8.64776e+06	137046	278257	1.60429e+06	608832
																												4.01838e+06	155575	430792	714565	59506.5	276752
																												523345	2.46809e+06	174003	9744.13	4.70649e+07	4.0767e+06
																												3.47993e+06	717029	9.40631e+06	1.06424e+06	87566.9	2.17784e+06
																												606294	37987.8	301348	300017	2.04936e+07	3.5489e+06
																												6.9357e+06	3.30672e+06	292515	101332	415586	237287
																												1.77104e+06	90860.1	253088	5.68006e+06	52795.2	903275
																												1.62071e+06	1.86859e+06	138718	988372	163802	13715.2
																												3.21158e+06	1852685	890404	413593	1.04787e+06	1.5956e+06
																												423190	69895.2	202509	55736	1.64299e+07	152754
																												1.18361e+06	471672	231249	2.28448e+06	610308	14792.7
																												1.85524e+07	2.58458e+06	641525	728565	4.29311e+06	1.44489e+06
																												116591	194689	84811.8	5.27519e+06	17650.5	1.18698e+06
																												62880.2	2.77118e+06	116795	939645	744470	2.32356e+06
																												1.67205e+06	3.2381e+06	136666	1.62393e+06	256606	474203
																												8.03197e+06	7.73729e+06	46636.2	1.2295e+06	29491.5	2.24684e+06
																												98813	1.72293e+06	423976	2.9917e+06	1.16085e+07	356131
																												4.14471e+06	3.54189e+07	890815	1.34225e+06	6.81959e+06	2.57201e+06
																												1.16992e+07	226039	585756	146039	204429	6.04883e+06
																												10621.2	213188	1.77894e+06	106822	1.90727e+07	1.17203e+06
																												334897	2.49917e+06	288897	449509	111846	88127.4
																												6.26086e+06	289401	902218	1.16857e+06	3.64577e+06	2.69672e+06
																												6.53127e+06	1.47081e+07	1.24039e+06	608884	2.5915e+06	2.43044e+06
																												106876	1.88692e+06	2.85879e+06	875099	995816	4.55652e+06
																												643539	264237	469641	3.03101e+06	390233	665266
																												367626	3.06838e+06	60729.6	5810	151030	2.95669e+06
																												96081.4	283802	74379.2	1.67266e+06	2.78899e+06	395480
																												1.9976e+07	69898.1	7.86794e+06	114936	5.59883e+06	170873
																												31317.9	4.82664e+06	104492	1.28241e+06	437287	8.12178e+06
																												226554	1.23242e+06	3.47001e+06	4.61581e+07	271894	2.74887e+06
																												10127.1	14816.2	2.04912e+06	995612	1.43586e+06	2.72466e+06
																												3.61827e+06	28098.8	71154.9	151074	1.64862e+06	1.82087e+06
																												6884.69	5.51315e+06	34599.7	297739	494107	1.3323e+06
																												734992	1.14019e+07	48412.5	84676.4	951025	5.14224e+06
																												353901	91721.2	1.66086e+06	853875	4.51432e+06	41253.3
																												2.47163e+06	4.30322e+06	956162	790835	146643	119502
																												1.74021e+06	4.65391e+06	64691.8	426875	13429.7	43265
																												2.28945e+06	1.07166e+06	4.1174e+06	992560	51077	44945.2
																												474274	7.79312e+06	571771	1.68812e+06	246988	3.59084e+06
																												477201	2.25977e+06	28188.4	919248	3.17503e+06	1.49913e+06
																												4.40772e+06	2.88139e+06	195534	1.62032e+06	7.16242e+06	2.4981e+06
																												591783	5.47545e+06	3.94711e+06	1.43662e+06	26099	34686.2
																												6.42355e+06	4.55591e+06	112846	1.68493e+06	18027.1	6.04913e+06
																												1.18233e+07	7.11326e+06	129921	119138	30350.8	2.97521e+06
																												1.9703e+06	8.64343e+06	1.67516e+06	237531	9.52846e+06	102871
																												113822	39827.8	2.76567e+06	184399	851095	2.41743e+06
																												724283	2.49497e+06	15841.9	1.071e+06	47095.9	247300
																												266789	2.37116e+06	31337.3	495837	1.33479e+07	1.72636e+07
																												1.28414e+07	8.58333e+06	5.46171e+06	580444	1.3817e+06	1.87519e+06
																												142136	3.41748e+06	914772	352633	69198.3	1.16984e+06
																												44985.8	3.19399e+06	252788	3.37775e+06	292348	1.33553e+06
																												474181	48965.9	24646.1	524132	77629.9	67075.7
																												24164.8	717095	167107	1.6584e+06	1.37417e+06	320763
																												7.44275e+06	187964	13676.6	2.44217e+06	3.84866e+07	2.43962e+06
																												130019	4794718	581609	6.38119e+06	1.80794e+07	3.54484e+06
																												6.60848e+06	3.46981e+06	2.4615e+06	116099	2.10178e+07	448078
																												1.81781e+06	1.56923e+07	1.49139e+06	1.1063e+06	790148	1.33035e+06
																												276770	114983	208379	321223	1.29468e+06	5.25886e+06
																												237878	799688	413543	50849	1.31638e+06	188041
																												2.90611e+06	3.76401e+06	189149	591169	352607	89061.7
																												2.64065e+06	288036	687098	1.13863e+06	1.87398e+07	6.16413e+06
																												907704	8.80343e+06	1.32607e+06	50122.1	3.72873e+06	47910.2
																												3.07686e+06	5.96595e+06	210858	483365	124035	609710
																												101439	4.83741e+06	64535.1	3.45145e+06	1.15627e+06	226855
																												1.16949e+06	6.21035e+06	1.24613e+06	2.12861e+06	1.51162e+07	165495
																												659423	6.6811e+06	8.50181e+06	1.07501e+06	1.23488e+06	3.22154e+06
																												140020	1.30385e+06	412640	1.7451e+06	207468	88122.2
																												1.12768e+06	312287	20176.9	1.01553e+06	576470	2.60244e+06
																												81415.4	77691.9	529338	6.92844e+06	14236.8	2.30251e+06
																												1.81882e+06	2.75816e+06	995926	2.11686e+06	95367	168851
																												1.41445e+06	3.07367e+06	2.83582e+06	2.43245e+06	75821	3.41685e+06
																												9.86712e+06	4.86458e+06	781757	293376	399979	588931
																												6.91833e+06	2.00085e+06	697574	240850	640797	2.00145e+07
																												1.69545e+07	1.51494e+06	233774	3.2149e+06	1.90942e+06	7.95443e+06
																												305311	1.33328e+06	149175	28872.5	5.73166e+06	1.84989e+06
																												478551	389376	131177	633821	370611	166054
																												9.17845e+06	1.28404e+06	928062	286380	123194	838549
																												93241.5	8.81148e+06	81542.2	1.32467e+06	5.86999e+06	45136.7
																												1.66488e+06	2.05333e+06	475862	801757	2971636	1.19314e+06
																												203864	806157	279553	768520	94941.8	36170.3
																												19326.9	1.91794e+06	5.78113e+06	1.48122e+07	1.73595e+07	969464
																												73062.4	3.22063e+06	1.68601e+06	1.60768e+06	22830	31112.8
																												4.40596e+06	3.57532e+06	801585	210347	7.85801e+06	1.89396e+06
																												825103	840955	96510.5	546809	334106	454688
																												991414	40748.9	339057	134154	3.07255e+06	1.2612e+06
																												18443.9	6.40644e+06	47057.5	393669	18419.8	84399.8
																												551777	5.53173e+06	3.57389e+06	1.41486e+06	78744.4	345698
																												1.6446e+06	1.64844e+06	564503	13708	1.18165e+06	579850
																												805410	7.05949e+06	1.18746e+06	2.68171e+06	2.29163e+07	15223.9
																												7.01188e+06	5.28073e+06	61559.2	6269.64	3.20869e+06	113893
																												8.14702e+06	200095	2.58721e+06	1.41141e+06	69573.6	323142
																												2.23815e+06	463502	483936	187077	2.09815e+06	97127.6
																												343316	2.52965e+06	165084	1.43713e+06	3.29947e+07	347489
																												1.42087e+07	104213	4.24715e+06	614998	153489	1.71727e+06
																												1.2199e+06	4.18575e+06	1.34766e+06	327976	8.51568e+06	62548.8
																												2.06175e+06	4.53666e+06	710421	5.21793e+06	3.57957e+06	2.01282e+06
																												1.92351e+06	150576	6.20168e+06	966711	1.38914e+07	1.11442e+06
																												83272.9	3.83853e+06	100822	730854	38687.8	491286
																												758944	277407	622938	1.24973e+06	2.31552e+06	332913
																												2.90803e+07	2.19351e+06	481489	23510.4	1.75475e+07	3.28516e+06
																												1.43643e+07	2.03217e+06	239285	426481	2.10164e+06	1.33079e+06
																												1.63562e+06	374294	245728	734825	31907.4	637135
																												3.80348e+06	92609.2	1.66371e+06	684186	120302	3.38749e+06
																												265814	989367	386779	1.8082e+06	655385	3.75175e+06
																												406464	3.36224e+06	867665	279120	73869.5	996339
																												764318	6.16704e+06	479338	1.09121e+06	141519	140510
																												401102	562527	4.1271e+06	106732	56046.4	78976.4
																												905257	2.98369e+06	1.1464e+06	202828	1.07965e+06	982446
																												1.97036e+07	2.53314e+06	449649	628863	128891	4.42192e+06
																												49585.5	338827	210636	202386	19341.5	1.16608e+06
																												7.26483e+06	638307	64059.4	86938.5	1.1097e+07	3.01868e+06
																												1.27492e+07	329544	1.09589e+06	563857	215315	4.78442e+06
																												9.92554e+06	1.44609e+06	2.18257e+06	1.43505e+06	2.10561e+07	1.47327e+06
																												41921.5	334707	280711	575778	1.46829e+06	4.9697e+06
																												2.00049e+06	8.34082e+06	205263	88783.6	362461	7.62923e+06
																												141619	7.01303e+06	1.63809e+06	2.69882e+06	5921.3	4.74138e+06
																												5578.94	401755	2.78809e+06	5.48149e+06	184845	2.64918e+06
																												1.16029e+06	717552	15935.5	1.37031e+06	2.92849e+06	164490
																												357327	3.25878e+06	7.96047e+06	5.81716e+06	90879.2	5.33003e+06
																												9.82786e+06	5.57846e+06	429029	993039	8457.56	87181.5
																												667572	798388	2.01538e+06	15040.7	797029	195138
																												253253	118123	985744	180193	94667.8	5.16327e+06
																												10380	1.67759e+06	29559.9	3.35218e+06	324346	533372
																												5.32055e+06	1.67153e+07	33816.4	1.19385e+06	30265.2	1.08903e+06
																												1.13194e+06	816962	37487.1	514312	5.606e+06	2.32242e+06
																												9.88331e+06	77921.3	2.35071e+06	2.53527e+06	49960.1	392125
																												68167.1	322276	19705.3	3.35718e+06	1.5091e+08	1.09113e+06
																												2.27788e+06	1.19192e+06	5.88994e+06	311137	7.98891e+06	8.19436e+06
																												4.85114e+06	1.956e+06	1.10679e+06	682172	642740	2.54087e+06
																												7.60041e+06	196103	1.81893e+06	621605	863402	3.11079e+06
																												60623.5	5.59996e+06	8236.4	3.4784e+06	858202	1.5865e+06
																												7.42589e+06	3.48846e+06	243984	54531.1	41132.9	1.04424e+06
																												2.99519e+06	525096	90846.2	161298	29162.3	1.22937e+06
																												4.80987e+06	5187801	23612.2	469769	3.91067e+06	197428
																												3.47338e+07	283431	831509	1.5892e+06	1.49885e+06	904594
																												67524.6	1.39621e+07	28659.8	4.72022e+06	3.98952e+06	388617
																												3.52326e+06	1.20832e+06	6.12013e+06	720628	6.62094e+06	1.1539e+07
																												114486	1.47603e+06	530908	6.68785e+06	25432.7	1.52726e+06
																												4.55412e+06	1.92842e+06	2.64019e+06	744804	19785.9	22725.9
																												4.18765e+06	117133	1.08407e+07	201805	572744	2.15096e+06
																												2.65332e+06	612296	5.0776e+06	77961.3	6.41811e+06	215898
																												496463	2.6702e+07	541528	205388	4.61322e+06	4.91728e+06
																												269126	759189	4.30849e+06	4.16522e+06	192064	1.04387e+07
																												994642	2.27371e+06	3.57449e+06	879321	12793.6	2.12075e+06
																												5.89389e+07	5.30877e+06	773702	1.14562e+06	3.28648e+06	9539.87
																												9.54281e+06	3.56659e+06	408278	1.28087e+06	11088.2	429852
																												270028	4.06653e+06	2.66809e+06	1.8664e+06	1.52422e+06	60535
																												594437	1.89216e+06	1.3275e+06	1.83662e+06	10342.5	1.33104e+06
																												1.31885e+07	385593	1113114	16817.2	3.2373e+06	30695.8
																												1.17831e+07	5.46938e+06	155551	1.51045e+06	1.29353e+07	2.76082e+06
																												6.95278e+06	7.63929e+06	2.34219e+06	1.3802e+06	10676.4	118583
																												9.55609e+06	1.34096e+07	8.20307e+06	16501.2	11600	3.5276e+06
																												4.6261e+06	176503	1.5007e+06	371930	1.00448e+06	101245
																												2.46962e+07	6.21803e+06	61250.9	99365.8	6.48826e+06	3.48192e+06
																												1.16318e+06	1.79895e+06	193270	2.4487e+06	642021	1.93525e+06
																												1.21109e+07	1.20424e+06	2.7466e+06	573344	57388.9	6.60006e+06
																												2.52262e+06	167728	1781771	1.28926e+06	2.68492e+06	773056
																												1.51794e+07	6.61429e+06	396605	607471	21500.4	58494.1
																												1.22295e+06	5.65093e+06	807037	1.03136e+06	6816.26	432916
																												2.24419e+06	1.81417e+06	20094.9	587718	164370	734783
																												174927	80895.6	36058.1	3.0199e+06	362193	253462
																												695848	20233.4	2.78598e+06	804495	2.00052e+06	1.52683e+06
																												766614	90440.6	599338	121208	773387	1.91632e+06
																												140129	83139.6	168374	446971	17099.4	1.8842e+06
																												5.42693e+06	729967	2.30912e+06	2.03966e+06	901970	481575
																												674882	2.18512e+06	5.63848e+06	3.2129e+06	521003	2.42488e+06
																												5.06867e+06	4.44252e+06	3.73228e+06	1.4639e+06	17607.7	3.58298e+07
																												4.53964e+06	4.80664e+06	1842305	336888	81444.3	441440
																												1.89635e+06	561836	14636.5	427586	1.37132e+06	233412
																												3.62868e+06	109225	896980	1.44194e+06	348947	55056.7
																												2.68473e+06	1.50684e+06	1.86694e+06	52550.7	24143.6	338801
																												604617	1.07104e+07	820601	162150	2.07448e+06	1.9243e+06
																												1.55583e+07	2.04477e+06	2.04749e+07	642219	96374.7	1.70122e+06
																												6.89529e+06	865751	5.86747e+06	2.34904e+06	3.34946e+06	147465
																												22779.7	7.75455e+06	3.76158e+06	173389	1.00809e+06	8.73448e+06
																												237654	6.08178e+06	392889	453523	105356	4.46754e+06
																												5.30917e+06	2.24609e+07	279582	1.05997e+06	1.68374e+06	76459.6
																												1.71741e+07	9.97492e+06	1.08462e+06	840234	1.26334e+06	209668
																												1.00123e+06	99352.4	260055	617759	147721	1.11452e+07
																												498129	150158	4.70042e+06	1.34857e+06	474192	1.29161e+06
																												167190	1.56396e+06	263527	478678	1.26742e+06	833330
																												1.42163e+07	275886	761644	924383	1.49098e+06	2.88383e+06
																												5.85397e+06	1.21952e+06	77782	105164	23526.7	757467
																												1.43101e+06	3.27585e+06	1.52745e+06	567470	20885.7	888662
																												258974	8.25834e+06	532176	4.39953e+06	2.57409e+06	688273
																												4.96901e+06	2.02539e+07	5.98825e+06	101829	1.05768e+06	1.56816e+06
																												3.74608e+06	3.68653e+06	5.25031e+06	1.88841e+06	34640.9	2.08241e+06
																												472638	517153	193383	378500	22648.4	2.40823e+06
																												7.75572e+06	1.28996e+06	91193.3	1.94543e+06	64620.5	3.7878e+06
																												7427.6	294354	46663.6	265235	156862	759258
																												125748	6.42342e+06	194740	1.6168e+06	742135	5.46177e+06
																												4.51443e+06	412493	2.74014e+06	8728.19	56057	61410
																												799978	333666	69667.8	3.82611e+06	26439.3	1.19642e+06
																												2.61265e+06	7.07519e+06	1.58408e+06	330498	7587.75	1.07982e+06
																												2.98663e+06	1.8069e+06	552862	1.54732e+06	342144	2.02861e+06
																												372356	1.1913e+06	4.29257e+06	2.26008e+06	679808	1.85462e+07
																												11917.2	292807	7.23506e+06	69846.7	925705	1.92802e+06
																												3.33288e+06	3.60425e+07	210454	779797	479762	4.65751e+06
																												1.47096e+06	1.04619e+06	412922	6.17165e+06	594846	4.83431e+06
																												714652	2.34203e+06	1.26591e+06	30562.3	1.14865e+08	1.69118e+06
																												299083	760442	548057	680175	8.88084e+06	269685
																												310498	809325	4.98728e+06	4.19481e+06	344232	103079
																												4.30037e+06	1.11895e+06	4.55261e+06	237695	186379	5.32161e+06
																												4.65041e+06	5.35222e+06	2.9461e+06	399744	1.18146e+06	4.84351e+06
																												7.87502e+06	1.882e+06	2.61324e+06	634689	5.86313e+07	88084.3
																												828235	971396	18382	2.42784e+06	3.40375e+06	977159
																												1.56387e+07	318314	75792.4	85633.8	3.11379e+07	990425
																												115950	1.38413e+07	378918	1.20035e+06	2.15156e+06	1.34873e+06
																												991806	1.40292e+07	5.22939e+06	720781	905413	6.7848e+06
																												1.50275e+06	3.33808e+06	1.55757e+06	181154	1.02757e+07	4.55034e+06
																												17077.1	2.08834e+06	298094	186406	1.55163e+06	1.19918e+06
																												1.23082e+07	1.37242e+06	301012	61456.4	3.85242e+06	123772
																												486241	5.2845e+06	146333	376429	2.90642e+06	2.55848e+06
																												1.78944e+06	3.48396e+06	282667	353742	1.55208e+07	447034
																												60323.8	479631	1.42197e+06	112451	81931.7	50594.3
																												55175	4.78223e+06	517998	263759	4.59942e+06	516366
																												2.60789e+06	9.20537e+06	558417	305622	7.0796e+06	1.07073e+06
																												555347	4829612	1.04323e+06	1.6251e+06	669846	1.81661e+07
																												75591.4	141190	99051.9	1.02575e+06	656576	2.23675e+06
																												192271	864803	2.17862e+06	596538	1.70689e+06	1.02397e+07
																												140782	1.40974e+06	613178	1.22284e+06	189799	2.48323e+06
																												77123.7	111622	738384	442604	72992.7	741041
																												2.72403e+06	3.8782e+06	67346.6	414650	3.37215e+07	1.40951e+06
																												536468	3.60695e+06	89705.4	2.38239e+06	793296	1.3887e+06
																												505729	1.47992e+06	1.60268e+06	189838	2.69654e+06	1.63665e+06
																												166953	6.09294e+06	14480.9	1.69277e+06	2.66684e+07	2.04985e+06
																												8323.79	2.75486e+06	1.3924e+06	2.15916e+06	3.57985e+07	1.84057e+06
																												1.10532e+06	934295	3.88744e+06	1.86052e+06	3.98072e+06	789247
																												424948	1.6027e+07	26865.8	1.0128e+06	6.11894e+06	419837
																												319300	36083.9	1.10879e+06	444535	4.33899e+06	682844
																												979646	21481.6	407968	2.16239e+06	7.82103e+06	33332.7
																												272887	5.86547e+06	649980	390165	4.94197e+06	933700
																												1.12569e+07	1.62696e+06	3.33032e+06	1.85516e+06	25213.1	2.60233e+06
																												6.81641e+06	6.01173e+06	662787	584909	3.38487e+06	125567
																												1.37602e+06	2.53753e+06	404154	345030	6.29976e+06	74624.1
																												4.654e+06	3.05402e+06	5.38735e+06	125655	315992	1.76331e+06
																												4.81839e+06	2.09108e+06	104860	436624	1.00087e+07	1.19675e+06
																												5.21063e+06	6.23464e+06	1.10789e+06	26794	1.7696e+06	1.57038e+06
																												1.71133e+06	6.05159e+06	3.83491e+06	151778	3.66907e+06	458874
																												634479	836993	4.44697e+06	5.16407e+06	2.67985e+06	468560
																												3.28072e+06	41573.2	1.28446e+06	274105	3.82925e+06	781985
																												726904	2.3849e+06	1.21658e+06	2.01991e+06	3.47187e+07	1.13305e+06
																												1.32169e+06	4.99273e+06	499857	861178	29679.3	2.73e+07
																												222045	1.04574e+06	2.4331e+06	542626	1.04627e+08	2.30803e+07
																												989501	8.11691e+06	1.34414e+06	524706	617956	1.02099e+06
																												40684	1.05912e+07	1.60798e+06	94878.7	3.16592e+06	4.4407e+06
																												1.96689e+06	1.16569e+07	3.76065e+06	295943	2.93664e+06	438604
																												2.63536e+06	22093.6	64264.7	828477	4.05444e+06	330322
																												323445	1.37104e+06	1.41328e+06	1.30711e+06	18341.8	21350.3
																												5.43546e+06	468215	1.26682e+06	492819	4.55213e+06	3365521
																												10681.5	3.58566e+07	3.08023e+06	1.17919e+06	3.9622e+06	1.10321e+06
																												3.0793e+06	2.21105e+06	1.50839e+06	321387	3.9404e+06	479144
																												2.79368e+06	176469	21902.1	2.46816e+06	17660.2	6.97613e+06
																												415068	130509	214357	1.57107e+06	190548	1.54284e+06
																												4.61951e+06	1.81291e+07	5.97721e+06	1.16983e+06	124659	376822
																												167513	2.64609e+06	5.05998e+06	434902	1.79311e+07	231191
																												5.51938e+06	993589	1.8692e+06	188247	1.10763e+06	349494
																												6.51828e+06	1.48923e+06	1.9503e+06	1.10546e+06	764755	49271
																												1.38628e+07	2.81127e+06	279580	3.12599e+06	298653	886728
																												330421	154289	398323	621330	9.65526e+06	3.51406e+06
																												238626	644279	159240	2.635e+06	1.99082e+06	609147
																												811114	103073	348925	2.12979e+06	6.10178e+06	3.99984e+06
																												4.05788e+06	282605	262263	55894.9	1.8648e+06	590872
																												1.04463e+07	263620	52133.9	3.05701e+06	1.26724e+06	532848
																												1.25791e+07	455076	1113579	2.69708e+06	1.13844e+07	3.52676e+07
																												2.99436e+06	4.56763e+06	1.64945e+06	398677	1.55021e+06	3.17625e+06
																												5.82107e+06	1.3616e+07	242530	943673	1.7154e+06	4.65708e+06
																												6.56334e+06	122330	3.83184e+06	544755	1.09262e+06	176774
																												8.72091e+06	1.00866e+07	7.75321e+06	2.81217e+06	56336.2	3.49465e+06
																												3.99495e+06	681110	19085.9	1.38296e+06	53613.7	2.60084e+06
																												6.82877e+06	823100	424071	386429	8795.38	2.0009e+06
																												348454	1.59441e+07	118439	1.94224e+06	33499.6	400098
																												8.86177e+06	5.38242e+06	2.08982e+06	557709	1.26899e+06	2.99546e+06
																												3.44901e+06	3.62481e+06	1.0399e+06	108100	1.18276e+06	1.85642e+06
																												2.70214e+07	3.1844e+06	1.33376e+06	680672	105300	665035
																												5.72029e+06	2.33338e+06	1.87629e+06	4.70119e+06	2.21226e+06	438750
																												1.96173e+06	1.93313e+06	2.21567e+06	26603	608977	866346
																												110795	1.38125e+06	294377	201190	7.62571e+06	2.73738e+06
																												2.83947e+06	4.07614e+06	692023	1.15979e+06	2.01142e+06	1.23237e+06
																												75713.2	74547.8	615664	2.88644e+06	3.00302e+06	973668
																												4.72468e+06	2.01493e+06	397758	1.09152e+06	472346	7.46081e+06
																												1.90322e+06	711948	1.29735e+06	114047	5.30428e+07	830758
																												6.64896e+06	4.73385e+06	543937	125841	884404	147721
																												2.2801e+06	56952.3	1.09728e+06	499728	11356.4	1.64539e+06
																												698734	86769.1	113746	400791	1.73172e+06	2.09883e+06
																												9.43495e+06	3.70938e+06	1.61584e+06	1.81628e+06	9985808	213201
																												2.15653e+06	25498.2	524244	677682	300042	1.68085e+06
																												3.06126e+06	21320.6	1.07867e+06	14173	4.80895e+07	684777
																												29833.8	2.91222e+06	1.60477e+06	487624	288659	431156
																												1.92231e+06	1.14673e+06	530427	206710	9.69435e+06	1.81732e+06
																												213638	1.1797e+06	1.47226e+06	276424	477237	72762.4
																												2.54832e+06	352858	818916	404528	4.01595e+06	1.40403e+06
																												4.52863e+06	1.07147e+06	1.37988e+06	218991	44297.4	2.45299e+06
																												72921.2	790447	3.83408e+06	548116	9.30907e+06	4.82032e+06
																												1.63853e+07	1.17109e+07	4.24485e+06	2011579	295194	1.27275e+07
																												3.14914e+06	7.80864e+06	667969	981421	1.27748e+07	1.92928e+06
																												729837	3.3796e+06	1.0628e+06	55229.6	6.23109e+06	519413
																												916839	140320	131169	2.50012e+06	61970.6	509900
																												2.07076e+06	1.36727e+06	1.02917e+06	174766	194644	83150.9
																												1.11442e+07	240341	965834	219577	2.48948e+06	2.32958e+06
																												3.26066e+06	8.15604e+06	1.26124e+06	3.49381e+06	3.23368e+07	614343
																												3.71601e+06	1.2144e+07	371293	2.04416e+06	416845	1.49886e+06
																												174731	4.37408e+06	2.85417e+06	545397	9150.93	568720
																												1.24325e+07	2.24942e+06	974962	5.4283e+06	568622	1.3025e+06
																												2.12972e+06	2.78474e+06	764793	19913.7	84975	2.71864e+06
																												4.47087e+06	3.2775e+06	901930	320992	437032	1.10396e+06
																												1.32737e+06	2.48624e+06	83039.2	197508	1.71248e+07	263905
																												7.92171e+06	7.06689e+06	619905	1.13547e+06	1.13962e+07	557686
																												1.28447e+06	3.18686e+06	5.26794e+06	4.0946e+06	3.28068e+06	372751
																												412368	3.01691e+06	86283.7	5.08844e+06	164228	585378
																												297991	240126	1.84308e+06	1.04844e+06	59748.1	6.60164e+06
																												915185	70631.8	1.99653e+06	743123	2.12425e+06	2.78663e+06
																												2.4965e+07	688930	1.60833e+07	2.48732e+06	714767	754816
																												788207	1.05845e+06	605150	261050	7.63955e+06	1.33058e+06
																												7.41496e+06	1.88886e+06	2.39239e+06	59294.4	317655	2.81483e+06
																												549630	1.21203e+06	1.33599e+06	822922	2.60107e+06	2.37088e+06
																												4.55041e+06	1.0261e+06	963384	141093	1.59285e+06	120146
																												977222	1.05099e+06	740114	903278	111843	2.04823e+06
																												1.04444e+06	514523	5.6675e+06	330862	7.20725e+06	334970
																												4.85751e+07	6.79186e+06	3.06765e+06	920585	204948	1.23911e+06
																												2.86152e+06	490809	6.76393e+06	152424	50729.9	1.22721e+06
																												1.74992e+06	1.43526e+06	723628	106135	146802	78584.8
																												5.66536e+06	9.16069e+06	424175	437906	4.5948e+06	2.94378e+06
																												5.51878e+06	925341	2.67981e+06	454250	49346.6	1.95278e+06
																												7.34863e+06	830011	2.28343e+06	854521	547328	859363
																												9.17062e+06	2.43288e+06	652844	1.84581e+06	1.41664e+06	299312
																												58198.9	4.27691e+06	932216	797706	68957.6	4.61817e+06
																												116194	2.68947e+06	379562	94796.7	2.23222e+06	3.59175e+06
																												4.33855e+06	2.19034e+07	6.20999e+06	8586.38	255658	1.89275e+06
																												1.43634e+06	231284	1.00002e+06	48727.5	5789568	610534
																												4.2126e+06	107219	2.39133e+06	132482	8.23317e+06	4.25978e+06
																												4.08075e+06	4.26635e+06	829795	2.92273e+06	2.13579e+07	429053
																												3.10004e+06	1.18858e+07	2.36206e+06	833076	326312	1.02843e+07
																												483346	1.02744e+06	2.54558e+06	3.51121e+06	49268.3	248259
																												1.83492e+07	360466	8.23168e+06	714086	31322.4	1.79078e+06
																												1.81083e+06	918776	105056	42576.8	1.14392e+07	756750
																												1.56909e+07	70154.3	1.01553e+06	1.55969e+06	792936	4.81207e+06
																												1.06649e+07	2.15917e+07	2.97697e+06	1.703e+06	327211	5.53145e+06
																												193075	2.8581e+06	3.56198e+06	453008	60241.3	8.75871e+07
																												8.52999e+06	250146	450696	896323	7.26768e+06	266848
																												243729	1.44846e+06	89396.4	129739	2.76291e+06	1.72881e+06
																												2.64265e+06	2.13621e+06	717152	296931	582631	114076
																												1.65739e+06	1.25922e+07	164046	5.06921e+06	35609	1.23553e+07
																												2.82458e+07	1.47125e+06	360875	531418	618161	714107
																												289147	2.17953e+06	1.4511e+06	281557	29682.2	14304
																												68302.1	987514	2.67416e+06	3.75163e+06	5.54814e+06	871409
																												1.0694e+06	295850	7.37471e+06	28847	87312.6	1.01385e+06
																												543178	1.68289e+06	8.32953e+06	1.95009e+06	3.0848e+06	4.74353e+06
																												415638	8.59932e+06	131601	55766.9	778342	131331
																												7.05539e+06	5.98334e+06	1.72392e+06	140478	2.43228e+06	1.38584e+07
																												910606	3.70807e+06	249763	810742	2.55264e+06	3.70109e+06
																												8.64959e+06	1.72501e+06	988181	55148.6	36054.8	349929
																												54351.6	1.01382e+06	820515	9313.35	949448	4.87679e+06
																												972182	1.28854e+06	5.009e+06	4.23646e+06	2.31188e+07	5.507e+06
																												1.45003e+06	354085	127513	441078	2.32506e+07	1.73111e+06
																												1.75685e+06	1.1258e+06	280604	1.17579e+06	8.26843e+06	3.30031e+06
																												6.7023e+06	4.077e+06	1.53402e+07	844918	2.74927e+06	873600
																												1.88571e+06	5.64942e+06	321988	3.51666e+06	9.41149e+06	1.00139e+06
																												98366.6	2.14907e+06	582785	2.44444e+06	102064	3.58123e+06
																												6.35419e+06	1.60455e+06	593049	2.04877e+06	3.42318e+06	194290
																												600645	773600	1.95156e+06	129239	5.79042e+06	1.72425e+06
																												6.4762e+06	4.09553e+06	1.00062e+07	112326	1.6381e+06	211659
																												2.77416e+06	1.38181e+06	1.4016e+06	743128	3.18072e+06	9.36722e+06
																												1.19441e+08	898621	38968.5	2.79292e+06	706193	284587
																												3.28e+06	8.01827e+06	665918	1.56987e+06	2.40572e+07	313634
																												1.74237e+06	1.68931e+06	2.68538e+06	252065	1.33877e+06	1.80659e+06
																												3.17092e+06	2.97275e+06	67723.5	2.22268e+06	570435	918701
																												2.90982e+06	1.81634e+06	742152	1.9455e+06	1.44979e+07	4.82527e+06
																												4.70994e+06	298544	1.45695e+06	418584	1.92882e+07	1.33136e+06
																												5.43598e+06	296160	912918	406000	1.17664e+07	154557
																												391802	50842.4	182848	1.71215e+06	14908.6	257853
																												93680.1	823502	260347	20527.1	5.0359e+07	1.19863e+06
																												2.59105e+06	106020	1.0156e+06	17828.2	6.82833e+06	37956.1
																												7.4495e+06	210242	2.39229e+06	2.18804e+06	3.8273e+06	1.26207e+06
																												8.65123e+06	874733	55431.4	536648	372900	2.5553e+07
																												2.5267e+06	2.18472e+06	111294	340984	4.79306e+06	4.59572e+06
																												924267	874019	1.12659e+06	2.90975e+06	103095	125407
																												1.20573e+06	645676	7.00834e+06	1.81237e+06	1.91477e+06	5.55406e+06
																												196041	7.97271e+06	796251	606255	67167	465398
																												1.358e+06	1.37807e+07	423212	329346	7.86392e+06	1.30197e+06
																												1.18439e+06	1.80736e+06	58941.1	606189	64325.9	3.16252e+06
																												492578	2.38508e+06	163973	944217	5.06687e+06	217489
																												3.80433e+06	5.52481e+06	179663	3.71957e+06	8.69318e+06	4.21743e+06
																												5.16012e+06	1.43332e+07	264492	930762	3.01937e+06	3.83497e+06
																												8.09088e+06	493229	2.08366e+06	5.55824e+06	137978	3.18487e+06
																												478077	82298.2	697988	7532.72	317711	639799
																												2.48042e+07	2.34001e+06	1.21826e+06	41081	280093	88507.9
																												3.00586e+06	893916	78734	3.38067e+06	324272	1.48202e+06
																												889823	417908	2.58969e+06	1.37132e+06	1.7025e+06	3.68212e+06
																												4.14501e+06	1.9114e+06	397359	663032	3.59585e+07	1.68396e+06
																												514419	5.71096e+06	394736	39198.3	3.18043e+06	3.38493e+06
																												978488	2835396	33105.5	1.48285e+06	1.01328e+07	153577
																												196434	159378	478204	2.6837e+06	1.4234e+07	3.06395e+06
																												1.25739e+07	2.88662e+06	2301287	72063.7	3.98479e+06	1.12451e+06
																												2.13998e+06	868106	727049	724923	6.03139e+06	2.20229e+06
																												1.79056e+07	3.86699e+06	312771	933104	266208	3005135
																												10050.4	736032	7.09258e+06	330896	1.70267e+07	3.74968e+06
																												1.70082e+06	49499.6	712010	14041.5	174106	1.77245e+06
																												533116	8.32032e+06	5.04333e+06	2.13499e+06	1.42774e+07	571572
																												2.12833e+06	81985.7	383770	209314	2.4827e+06	1.33491e+06
																												3.06578e+07	1.64663e+06	569046	978450	1.06448e+06	1.32252e+06
																												290919	187207	292346	3.30948e+06	1.22266e+06	1.15553e+06
																												4.8275e+06	469273	1.24116e+07	1.39328e+06	9.70035e+06	131990
																												1.43954e+06	1.61832e+07	704281	40790.2	3.39541e+07	1.30614e+06
																												1.25801e+06	1.88426e+06	870764	3.5977e+06	495507	1.41131e+06
																												1.26534e+06	1.28365e+06	2.81452e+06	3.32144e+06	7.76097e+06	1.92789e+06
																												790030	2.19833e+06	7.64389e+06	1.91196e+06	1.09544e+07	3.14216e+06
																												1.30982e+06	4.54719e+07	110179	2.85384e+06	5.83434e+06	2.28305e+06
																												6.1186e+06	1.44766e+06	653799	3.24566e+06	1.04079e+07	458477
																												3.02143e+06	407904	828677	999802	2.75537e+06	2.02232e+07
																												2.89115e+06	1.53115e+07	49955.1	1.46523e+06	6.01573e+07	7710.59
																												1.69693e+06	3.25642e+06	4.20233e+06	1.82554e+06	4.88036e+06	114985
																												1.29442e+06	965648	52769	4.65005e+06	12544.4	1.81521e+06
																												7.27179e+06	470765	107775	203460	450921	392513
																												1.70168e+07	101690	421222	1.1861e+06	5.92846e+06	354766
																												3.6568e+06	5.24572e+06	798942	2.49406e+06	122704	1.05844e+07
																												38114.2	1.19145e+07	2.72949e+06	2.02009e+06	755843	380760
																												783274	106562	1.53973e+06	1.00119e+06	308531	251346
																												3.69522e+06	2.45357e+06	1.41924e+06	2.28396e+06	761438	661504
																												1.44492e+06	1.3232e+07	997518	3.52555e+06	8.10382e+06	9.07595e+06
																												1.58223e+07	1.01684e+07	3.23581e+06	65713.3	9.17819e+06	1.29394e+06
																												600425	511198	382916	3.7513e+06	21461.4	2.46326e+06
																												242420	2.24297e+06	1.88786e+06	1.00071e+06	26278.5	21514
																												3.53812e+06	4.42972e+06	3.85737e+06	558805	69481.5	114257
																												867104	263362	320008	157161	3.41408e+06	126346
																												4.6837e+06	312474	2.21448e+06	143236	3.33545e+06	364014
																												1.08562e+07	516221	498979	123843	2.99287e+07	1.70257e+06
																												1.37567e+06	84414.6	532062	79315.7	14745.5	6.80342e+07
																												1.88104e+06	2.65866e+06	483520	3.96666e+06	339650	435458
																												3.82039e+06	38648.2	2.25874e+06	23393.8	572215	1.6324e+06
																												994400	55411.8	1.68871e+06	25172.7	340437	1.72505e+06
																												1.67858e+06	1.65253e+06	119212	456993	16768	60703.8
																												98763.4	351399	337414	818522	3.54906e+06	303597
																												1.11984e+06	4.0004e+06	319633	17271.9	594598	8.88943e+06
																												968737	3.94359e+06	2.23122e+07	85574.2	1.03366e+07	1.12416e+06
																												860262	682154	1.36472e+07	912537	1.17785e+07	8.19247e+06
																												608339	3.28433e+06	8.44766e+06	52701.4	6.87277e+06	630905
																												1.28728e+06	3.33692e+06	305997	8.60086e+06	378566	7.16232e+06
																												2.13001e+06	1.94489e+06	2.13211e+07	137858	1.0059e+07	174747
																												2.28548e+06	2.23806e+06	1.65633e+06	2.39724e+06	17869.6	86040.9
																												3.45728e+06	886624	743050	1.23588e+06	1.25906e+06	1.15012e+06
																												1.22721e+06	1.59884e+06	120209	521276	46084.4	1.25259e+06
																												485238	6.36803e+06	272745	7220.86	906734	558420
																												5.23238e+06	1.95503e+06	3.08418e+06	106570	1.50613e+06	7.39196e+06
																												3.40146e+06	272630	4.53601e+06	7.58002e+06	4.23071e+06	56883.5
																												212715	1.72585e+06	7.24154e+06	381877	1.06502e+06	5.2606e+07
																												783095	143245	2.80929e+06	156135	4.18685e+06	464892
																												43707.5	5.48629e+06	361353	66432.6	186603	60553.4
																												1.36667e+06	4.43449e+06	858641	2.01311e+06	93718.5	943370
																												6.68601e+06	2.08665e+07	390218	1.14147e+06	4.40077e+06	742033
																												1.60414e+06	372148	554361	155488	212391	259071
																												3.07912e+06	528570	557155	322034	104991	7.55714e+06
																												2.1367e+06	6.04473e+06	1.03557e+06	875697	291509	335708
																												871394	73509.2	53596.3	312767	3.69604e+06	7.23417e+06
																												2.28235e+07	134810	1.77556e+06	1.96138e+06	491181	496849
																												4.34813e+06	681798	17924.7	6.17405e+06	1.71532e+07	8.8335e+06
																												1.52785e+07	9.2626e+06	1.64687e+07	2.3078e+06	191905	2.01596e+06
																												6.56229e+06	2.03746e+06	3.4139e+06	86198.3	1.8376e+06	53710.7
																												921610	1.44804e+06	3.09937e+06	761113	1.317e+07	1.72511e+06
																												7.85547e+06	9.05799e+06	2.55795e+06	1.04574e+06	838425	3.21957e+06
																												5.70246e+06	3.22256e+06	1.40855e+06	2.68156e+06	75178.8	7.02913e+06
																												2.12134e+06	614945	1.19822e+07	810827	2.32042e+07	727511
																												8.63664e+06	116924	781267	567349	1.58714e+07	377384
																												7.91122e+06	5.05922e+06	143125	86564.2	256585	2.51767e+06
																												2.03008e+06	7.92877e+06	832716	2.13979e+06	7.66277e+06	1.83838e+06
																												670422	710364	369863	6.2431e+06	1.5626e+07	835802
																												5.68268e+06	723539	235640	138143	2.71599e+06	738623
																												2.16525e+06	230239	1.491e+06	1.66435e+06	830464	150863
																												203406	6.71176e+06	1.04038e+07	1.69151e+06	5.69204e+06	458951
																												3.76792e+06	1.22783e+06	208700	1.01195e+06	4.70335e+06	2.49922e+06
																												1.61528e+06	3.59777e+06	1.1141e+06	1.49995e+06	420119	1.92656e+06
																												114161	8.75709e+06	5.37462e+06	741965	1.93088e+07	2.32742e+06
																												179752	2.76447e+06	363109	374428	26974.2	54687.3
																												1.41061e+06	11789087	2.9905e+06	495688	1.05971e+06	36615.1
																												538803	528831	92275	2.25328e+06	4.11877e+06	1.82037e+06
																												2.92567e+07	286932	4.18723e+06	21835.7	6.99462e+06	3.52591e+06
																												749505	6.65217e+06	766913	1.29734e+06	625643	4.00991e+06
																												6.93862e+06	522139	3.54687e+06	371420	678128	39502.3
																												1.84692e+06	2.83412e+06	4.63616e+06	1.88697e+06	32674.3	2.9049e+06
																												565919	1.40786e+06	1.18128e+06	1.80817e+06	55552.2	4.66438e+06
																												2.20949e+06	1.81871e+06	5.46084e+06	1.5328e+06	304181	130108
																												1.47533e+06	1.30317e+06	691094	1.95525e+06	2.40095e+06	2.70088e+06
																												1.92763e+06	1.10524e+06	132797	142061	2.16462e+06	1.82252e+07
																												499564	8.52179e+06	2.13932e+06	1.6349e+06	6.43375e+06	1.39029e+06
																												6.21811e+06	1.39177e+06	284072	1.53299e+06	387768	50934.8
																												673690	1.81593e+06	3.48977e+06	1.17807e+06	2.2313e+06	1.25275e+06
																												315948	9.21894e+06	1.61017e+06	593718	22441.1	530247
																												3.62902e+06	2.62896e+06	6.04609e+06	44905.5	1.86015e+06	301452
																												2.3331e+06	119640	7.34718e+06	714103	271608	1.02699e+07
																												58387.9	3.3385e+06	216552	1.39602e+06	1070799	410195
																												551206	2.03895e+06	1.14741e+06	4952028	2.00142e+06	361377
																												5.67743e+06	3.57928e+06	2.01271e+06	420848	390164	48048.3
																												1.22074e+07	1.35338e+06	17674238	213761	4.93113e+06	950404
																												215330	1.21818e+06	2.05134e+06	92358.5	2.55817e+07	2.44248e+06
																												725135	5.34143e+06	127599	2.59453e+06	311433	58172.5
																												6.02274e+06	1.06296e+06	813242	1.28891e+06	3.06943e+06	199086
																												9646.85	7.06068e+06	98978.1	2.08554e+06	8.73112e+06	298528
																												2.34759e+06	169014	1.8894e+06	504614	7.81253e+06	730361
																												5.09953e+06	982438	73373.2	1.5299e+06	531436	71151.2
																												8.54157e+06	2.24036e+06	1.53195e+07	612223	17466.7	6.27941e+06
																												1.45194e+06	1.08125e+07	1.72198e+07	714444	4.21345e+07	367521
																												3.73928e+06	43720.3	1.83205e+06	937041	2.30838e+06	47535.1
																												2.34428e+06	900170	105713	6.34988e+06	1.4782e+07	83549.9
																												5.18524e+06	1.66298e+06	3.13911e+06	519669	6.91368e+06	118770
																												7.25637e+06	2.54806e+06	5.68828e+06	279130	384631	1.86172e+06
																												169722	319312	1.43356e+06	1.14062e+06	153905	343220
																												4.3485e+06	4.33589e+06	1.47935e+06	178079	672171	3.62232e+06
																												6.26957e+06	441201	2.00515e+06	72995.8	2.54117e+07	1.04181e+06
																												5.21523e+06	1.46269e+06	1.14879e+06	983548	1.62471e+06	3.91265e+06
																												149182	116686	1.53282e+07	1.48655e+06	542936	734933
																												720541	1.17103e+06	119058	331128	325287	7.44125e+06
																												5.30033e+06	1.09761e+06	210639	1.54425e+06	1.03247e+06	6.64011e+06
																												1.08793e+07	124087	1.68994e+06	860471	398925	9.42098e+06
																												1.88468e+06	5.14353e+06	775045	115630	2.27824e+06	2.17143e+06
																												918477	1.15067e+07	1.25245e+06	199519	3.39264e+06	1.97523e+06
																												291157	901062	1.35287e+07	232121	353384	69529.9
																												113985	54818.2	658803	62471.9	1.43803e+06	4.2392e+06
																												1.93278e+07	6.20449e+06	875978	1.13841e+06	2.08875e+06	3.32003e+06
																												3.50859e+06	5.50287e+06	230375	1.11409e+06	6.15728e+06	3.41082e+06
																												138419	2.30684e+06	1.10219e+07	268378	1.22729e+07	1.16628e+06
																												280784	3.33392e+06	135834	400523	40031.2	351608
																												2.38282e+06	1.20871e+07	1.54224e+06	603052	9.25418e+06	1.49048e+07
																												7.21153e+06	150857	936370	201123	7.71582e+06	1.44172e+06
																												264276	755752	1.20154e+06	3.2437e+06	20234.8	45521.8
																												1.31222e+07	1.45258e+06	712538	2.30815e+06	403295	747077
																												5.07357e+06	1.21444e+06	2.029e+06	2.55046e+06	815139	1.6041e+07
																												6.38298e+06	249451	507494	3.86751e+06	717193	388040
																												25855.6	1.11056e+06	3.05559e+06	140398	2.73528e+06	734369
																												59009.8	4.06061e+06	93236.2	1.88169e+06	5.5342e+06	234169
																												5.55021e+06	2.0557e+06	719555	1.07668e+06	1.03529e+06	307436
																												179317	110815	171637	764813	1.03019e+07	614293
																												2.0573e+07	9.29164e+06	120226	105031	2.47863e+06	3.76053e+06
																												3.94108e+06	2.09334e+06	1.67291e+07	406606	247037	6.62535e+06
																												5.45548e+06	2.564e+06	1.60528e+06	323059	2.03612e+06	790917
																												1.34642e+06	1.41782e+06	134699	19332.2	1.28311e+06	456827
																												6.26103e+06	709859	330367	159905	93049.4	440015
																												777581	1.92091e+06	8.83316e+06	240363	1.38558e+06	16813.3
																												1.18222e+07	94265.3	6.46613e+06	14438.8	169382	2.8862e+06
																												1.26044e+06	180917	78049.3	538310	3.70956e+06	2.90451e+06
																												11559.2	1.30047e+06	570359	957820	1.06586e+06	3.91238e+06
																												2.96892e+06	334339	1.72086e+06	161435	12521.8	400319
																												44532.8	811971	15997.7	74713.6	2.21671e+06	956461
																												2.53423e+06	2.92305e+06	4.41749e+06	797391	7.85528e+06	9.38281e+06
																												697288	317824	2.40381e+07	1.57222e+06	1.87191e+06	2.60608e+06
																												738576	1.48607e+07	549849	24541	388654	337831
																												9.06121e+06	3.57077e+06	35791.6	77229	54184.8	2.87388e+06
																												944144	746945	826601	2.37191e+06	1.16546e+07	4.3938e+06
																												6.13049e+06	190598	1.43754e+06	3.78412e+06	5.11946e+06	1.63279e+06
																												4.30936e+06	1.18873e+06	446133	5.46584e+06	1.1761e+06	2.09522e+06
																												3.48807e+06	1.49496e+07	1.73269e+06	2.00921e+06	1.12519e+06	946646
																												1.08307e+06	4.27819e+06	6.51462e+06	2.51731e+06	8.63064e+06	1.99024e+06
																												760785	696550	3.87462e+06	594828	6.15337e+06	1.56688e+06
																												4.1898e+06	2.03937e+06	504066	484067	1.0614e+06	1.07978e+06
																												1.43774e+06	1.26261e+06	1.77339e+06	3.57724e+06	1.16304e+06	214370
																												113826	8.59642e+06	41647.4	1.72924e+06	842606	2.80584e+06
																												743711	4.57238e+06	526424	1087245	1.21307e+06	20778.1
																												1.26434e+07	8.12157e+06	1.01038e+06	166205	1.34035e+06	434181
																												8.66657e+06	132644	5.97224e+06	430411	1.85562e+06	35560
																												404521	1.1429e+06	719405	55048.8	31520.1	52977.6
																												802109	1.32871e+06	5.08054e+07	3.46869e+06	2.23385e+06	1.00858e+07
																												55628.4	508893	461779	89787.6	6.6683e+06	132532
																												1.03963e+06	7.02793e+06	1.31505e+07	512143	116259	115551
																												223257	1.76066e+06	7.6559e+06	344814	29490.5	1.25896e+06
																												5.01102e+06	1.55946e+06	1.75494e+07	127298	1.3744e+06	503973
																												290259	2.72678e+06	1.58152e+07	1.6306e+06	424816	934198
																												8.78313e+06	2.17602e+06	1.53491e+06	436001	1.39623e+06	150682
																												440457	143209	100027	2.70625e+06	914858	387937
																												297476	3.45987e+06	3.66339e+06	742275	6.50768e+06	3.76908e+06
																												832915	1.56054e+06	2.30084e+06	139468	2.17078e+06	214029
																												4.24317e+06	292203	798007	74868.1	1.2775e+06	53447.1
																												1.21957e+07	4.52759e+06	73057.8	2.30955e+06	1.78376e+06	699071
																												9.082e+06	6.78293e+06	4.33267e+06	173546	534074	3.78482e+06
																												2.27179e+06	325795	476656	68335.7	1.34229e+07	541877
																												36503.8	2.41011e+06	1.80087e+06	815771	701282	521015
																												303319	3.76708e+06	444805	2.15868e+06	6.64777e+06	7.66893e+06
																												1.64627e+06	3.23083e+06	1.68701e+06	1.52818e+06	6.8964e+06	1.84646e+06
																												3.49674e+06	1.37165e+07	355509	70417.7	3.87302e+06	2.62524e+06
																												1.04145e+06	196908	2.47749e+06	29702.8	1.35786e+06	768404
																												3.41721e+07	4.60634e+07	22816.8	2.51432e+06	71418	302197
																												1.16219e+06	802022	1.55688e+06	1.05004e+06	452406	5.67212e+06
																												794937	2.18976e+06	99110.5	160204	609114	2.45687e+06
																												318840	625453	41675.2	7.13748e+06	670362	128800
																												4.15436e+06	372918	3.81018e+06	693175	3.67992e+06	615026
																												863448	177641	7.71833e+06	184206	1.30141e+07	1.47888e+06
																												3.46238e+06	122110	941803	569007	2.19631e+06	959136
																												626087	82003.7	775777	464397	1.46952e+06	2.34354e+07
																												716254	1.38609e+06	651751	86792.8	1.59543e+07	4.8709e+06
																												335535	397983	286343	311349	1.75156e+06	5.97294e+06
																												5.14636e+06	258396	1.13951e+06	2.92846e+06	2.27385e+06	3.89415e+06
																												1.67659e+06	667544	2.32473e+06	484438	8.30733e+06	2.83387e+06
																												1.10135e+06	3.93741e+06	2.27288e+06	768632	434410	3.42108e+06
																												9.9428e+06	798767	4.62033e+06	2.50834e+06	6.60733e+06	1.23084e+07
																												1.81822e+06	3.93167e+06	2.38136e+06	162806	6.0901e+06	1.29834e+07
																												986911	2.84808e+06	3.75475e+06	4.65057e+06	4.18797e+06	112355
																												2.01284e+06	3.73365e+06	414640	2.91466e+06	2.67385e+06	646037
																												14936	837095	5.60792e+06	58727.2	2.44235e+06	42556.8
																												53415.2	4.37073e+06	207762	906756	3.60674e+06	98352.4
																												365503	5.2463e+06	425521	1.56907e+06	931507	5.30388e+06
																												42296.9	87352.2	3.49649e+06	66199.9	2.20738e+07	1.6044e+07
																												3.12584e+06	260054	1.41984e+06	129118	46734.1	2.00978e+06
																												2.22753e+06	876738	4.27004e+06	800235	1.26962e+06	672979
																												2.81748e+06	914425	1.02162e+07	310982	7.67365e+06	21062
																												2.15532e+06	1.61733e+06	2.37564e+06	1.43075e+06	590136	245083
																												8.75268e+06	4.85611e+06	1.94986e+06	9.01308e+06	5.44626e+06	2.47469e+06
																												1.38187e+06	1.50922e+06	3.35119e+06	1.22267e+06	355223	999956
																												407400	361915	2.26117e+06	1.93091e+06	28407.7	94553.9
																												223029	1.31555e+06	193454	516532	3.26592e+07	1.32611e+07
																												737382	41519	139667	473873	1.48683e+06	92978.7
																												1.99763e+06	1.97591e+06	383306	823991	6.94716e+06	1.92844e+06
																												2.09958e+06	233668	4.08717e+06	125733	1.90005e+06	77382.8
																												829126	7.87766e+06	379297	1.39109e+06	1.6025e+06	1.18102e+06
																												564426	2.45871e+06	946861	213565	1.15926e+06	1.02325e+06
																												2.80573e+06	833717	2.31569e+06	382593	4.87605e+06	329833
																												1.41478e+07	2.78675e+06	1.10439e+06	144800	1.65283e+06	2.39307e+06
																												631287	923443	7.48425e+06	3.13425e+06	6.41051e+06	481440
																												724204	1.15634e+06	2.49669e+07	225648	816993	1.73319e+06
																												8.6497e+06	8925.03	7.27162e+06	33933.9	754063	66719.3
																												489924	859518	5.80345e+06	1.93654e+06	32766.3	72080.6
																												2.52931e+06	11469.3	8.57719e+06	669991	2.25469e+06	1.73774e+07
																												4.4704e+06	6293.75	93028.8	256135	4.08672e+06	5.34539e+06
																												789356	279132	191868	259980	5.05509e+06	336937
																												1.95504e+06	356657	441472	394844	1.839e+06	805659
																												1.34364e+07	1.60496e+06	3.53963e+06	190873	1.56885e+07	9.10257e+06
																												47100.6	1.01435e+07	8.64488e+06	108419	5.68839e+06	9.41273e+06
																												1.3633e+07	1.13031e+06	2.19974e+06	33383.8	4.43482e+06	2.81111e+06
																												4.87142e+06	223210	1.23982e+06	1.76073e+06	5.05947e+06	409519
																												1.56318e+06	122783	1.12718e+06	525527	1.40872e+06	3.31572e+06
																												7.07833e+06	226174	119228	53642.1	673599	671154
																												4.58658e+06	76069.4	156999	3.87571e+06	1.73414e+06	72156.1
																												8410.15	163153	1.47343e+06	50105.4	1.14812e+06	3.56436e+06
																												1.88957e+06	3.83588e+06	4.89799e+06	2.59145e+06	1.42867e+06	1.0002e+06
																												1.96182e+06	3.61386e+06	1.49018e+07	168379	2.10666e+07	3.96169e+06
																												350073	3.74468e+06	6.59842e+06	51035.3	776121	205052
																												602115	639036	6.53993e+06	1.26745e+06	476033	1.35842e+06
																												1.58535e+06	1.20157e+06	677805	1.51234e+06	4.81583e+06	676373
																												6.2182e+06	2.42943e+07	2.56987e+06	109754	29738.2	1.04456e+06
																												1.40662e+06	1.02526e+06	611848	470616	1.77204e+06	130552
																												532062	55481.9	874853	72863.4	3.03584e+06	1.43115e+06
																												4.95272e+06	1.92836e+06	852379	1.13156e+06	4.04941e+06	2.26433e+06
																												1.47858e+06	3.88891e+06	27020	124949	1.4269e+06	955016
																												4.2395e+06	2.13213e+06	343592	455734	215596	888807
																												1.43094e+06	2.05839e+06	115267	743908	1.5063e+07	916126
																												4.64239e+06	176365	1.42642e+06	1.16527e+06	1.19534e+06	9.21719e+06
																												1.04297e+06	87978.4	938922	504630	1.1572e+07	252929
																												354369	1.95584e+06	337098	15536.8	47018.2	3.16678e+06
																												3.08506e+06	117195	3.18796e+06	529016	546571	576959
																												5.28475e+06	1.79355e+06	3.18871e+06	40525.9	3.70355e+06	7573233
																												1.89855e+06	1.48261e+06	564467	113375	82923.4	270772
																												41078.1	19538.6	53406.9	46174.1	1.05357e+06	1.09103e+06
																												4.31997e+06	2.32854e+06	1.29279e+06	984596	67006.2	21436.3
																												99648.2	1.51924e+06	202849	1.17006e+06	24833.3	6.65481e+06
																												4.20354e+07	6.72291e+06	873606	334289	127109	6.5349e+06
																												709360	918248	3.83756e+06	81503.8	14525	281840
																												1.59801e+06	4.08394e+06	2.5396e+06	251510	1.15364e+06	6.5008e+06
																												1.00015e+06	708955	151619	2.59765e+06	1.38808e+07	6.8791e+06
																												256013	2.13176e+06	4.51592e+06	544453	958923	1.49654e+06
																												6.6044e+06	96263.8	2.3377e+06	410084	1.81923e+06	2.40795e+06
																												2.20472e+06	9.32066e+06	285183	1.07128e+06	1.31532e+07	85693.6
																												1.16449e+07	1.27548e+06	5.14794e+06	734678	3.41061e+06	1.75975e+06
																												3.61282e+06	854404	2.27165e+06	85946.7	426609	83820.6
																												1.3024e+06	3.86681e+06	6.27629e+06	385436	712055	67229.1
																												1.02999e+07	269083	676755	264093	9.33649e+06	1.23348e+06
																												960117	5.31665e+06	6.23863e+06	409888	4.39622e+06	2.27796e+06
																												41517.5	5.50546e+06	3.32359e+06	164426	91627.4	129858
																												298428	544800	3.15566e+06	329501	7220180	2.22337e+06
																												157228	53667	1.88999e+06	1.23227e+06	1.66024e+07	199422
																												1.51702e+07	784800	817033	834873	13990.7	151885
																												2.86315e+06	1.97977e+06	91842.4	78944.3	4.5867e+06	9.92735e+06
																												1.11235e+07	923852	1.29486e+06	299476	7.75498e+06	40000.9
																												8.15486e+06	200192	170459	1.13611e+06	688291	2.40459e+06
																												1.19934e+06	1.14418e+06	4.39996e+06	5.21459e+06	1.45453e+07	563074
																												2.18052e+06	8.21728e+06	456248	634395	8.46057e+06	1.1195e+07
																												6.93175e+06	189872	908363	1.15668e+06	1.88875e+06	1.86613e+06
																												4.86248e+06	216494	6.83801e+06	187666	2.62823e+06	1.4361e+06
																												6.73893e+06	940819	5.70732e+06	797127	642347	1.06929e+06
																												76197.8	9.77611e+06	749163	482798	2.1453e+07	5.96504e+06
																												5.75072e+06	232650	1.75096e+06	832730	3.39234e+06	139219
																												3.05065e+06	103268	1.27914e+06	40431.9	2.37194e+06	2.10504e+07
																												629392	2.27079e+06	3.4462e+06	2.68846e+06	350611	1.39571e+07
																												221475	1.72884e+06	752623	576199	496386	893011
																												572956	7.0544e+06	798457	408061	7.48294e+06	68680.7
																												2.36972e+06	1.56031e+06	942366	5190.41	64862.8	842914
																												1.9122e+07	2.55475e+06	6.40748e+06	46796.2	8440.04	332010
																												2.71711e+06	943034	2.7739e+07	2.87703e+06	81220.2	4.47642e+06
																												36254.6	94109.5	3.21082e+06	2.31158e+06	34950.7	1.29195e+06
																												991612	2.7452e+06	3.75767e+06	2.49463e+06	808260	234098
																												1.46066e+07	2.62453e+06	4.02375e+06	2.65943e+06	2.88045e+06	2.96185e+06
																												1.25462e+06	216902	300662	452051	1.4359e+06	4.8633e+06
																												2.43753e+06	672223	1.41105e+06	27732.5	3.31936e+06	619536
																												854164	12964.3	33937.6	1.6517e+06	90068.4	525751
																												6.07515e+06	3.35336e+06	58310.2	2.70743e+06	2.61822e+07	1.74358e+06
																												257542	437447	3.67605e+06	603313	1.19349e+06	161184
																												1.77798e+06	67703.1	1.15432e+06	61715.1	6.60607e+06	1.18277e+06
																												4.74541e+06	484607	3.30416e+06	3.44928e+06	38568.6	535808
																												767603	4.27841e+06	4.26895e+06	271080	176130	381329
																												1.24471e+06	1.53093e+06	499431	245332	1.14385e+07	1.19412e+07
																												2.12129e+06	1.03065e+06	46376.1	970755	81490	5.53655e+06
																												1.11264e+06	1.85657e+06	2.83911e+06	1.39533e+06	255550	6.05996e+06
																												1.30268e+06	1.00184e+06	216138	101488	1.43227e+06	98797.6
																												1.59119e+06	321862	4.45358e+06	676482	53477.2	2.86464e+06
																												9.18562e+06	1.70265e+06	90475	525581	2.82791e+06	2.54583e+06
																												3.1312e+06	2.13956e+06	228794	267709	4.51052e+06	2.7584e+07
																												4111266	3.96938e+06	67472.9	371731	36540.4	1.07314e+06
																												2.38335e+06	5.68565e+06	195348	58794.4	1.21994e+06	129620
																												47926.5	2.51926e+06	110560	153225	2429358	361234
																												2.57632e+06	2.66147e+06	659642	485706	350157	582019
																												1.91436e+06	702511	154475	654780	1.4416e+06	780980
																												5985358	4.79178e+06	1.0553e+06	100243	37489.4	210422
																												152286	2.39993e+06	2.55625e+06	432075	2.83143e+06	888502
																												395073	752748	4.62552e+06	170216	2.53565e+06	666589
																												4.73073e+06	1.89493e+06	1.07967e+06	1.16666e+06	118991	1.27688e+07
																												24260.7	883955	557048	230217	3.93233e+06	3.36693e+06
																												3.18878e+07	936956	1.19774e+07	83521.9	5.18464e+06	525896
																												12476.8	752633	712992	123424	441359	6.93212e+06
																												1.0369e+06	7.1458e+06	9.00141e+06	464178	1.8412e+06	408901
																												1.1837e+06	607927	5.79094e+06	1.09225e+06	1.17155e+07	687153
																												6.54148e+06	1.56589e+06	66173.1	121741	2.93742e+06	912830
																												4.82286e+06	1.24041e+07	13299.4	717182	689201	3.59799e+06
																												7.81647e+06	1.16724e+06	758529	2.94226e+06	8.29843e+06	13487.4
																												4.94382e+06	218146	1.36168e+06	265948	150553	1.18996e+06
																												9.94536e+06	1.85142e+06	1.08647e+06	388338	761281	437302
																												543027	5.58857e+06	836232	497133	4.79866e+06	1.33759e+06
																												1.22744e+06	1.78458e+06	126849	4.90446e+06	434091	170393
																												317273	4.29773e+06	952695	152123	1.2241e+06	92090.8
																												339640	10372.6	294157	170882	181019	3.59356e+06
																												1.22912e+06	296159	2.34827e+06	178866	1.29142e+06	1.04082e+06
																												639623	1.25361e+06	1.84627e+06	96226.9	2.04206e+06	308345
																												118797	62135.1	1.94805e+06	1.1587e+06	714015	43127.1
																												1.20052e+06	4.81046e+06	167400	6.66259e+06	2.72358e+06	1.19861e+06
																												410070	8.24589e+06	213016	1.14181e+06	699393	24514.8
																												4.75454e+06	3.23258e+06	634147	64554.1	435675	7.26318e+06
																												1.62597e+06	8.57097e+06	921857	260597	2.15281e+06	49529.7
																												145508	3.80707e+06	1.58096e+06	633781	2.99069e+06	307444
																												5.45983e+06	232193	6.5785e+06	155523	47583.5	69834.8
																												77951	1.01272e+07	2.14901e+06	3.17191e+06	8.54608e+06	7.98011e+06
																												840728	1.01964e+07	8.30244e+06	1.82455e+06	6837.49	3.09173e+06
																												686058	136377	619684	146332	993270	6.9363e+06
																												913063	225315	433279	519906	82529.3	5.90952e+06
																												145783	939593	619731	68154.5	972910	5.29359e+06
																												3.51103e+06	238045	9.73829e+06	91661.2	6.87275e+06	661331
																												3.9493e+06	250518	329461	103159	229735	203749
																												1.25148e+06	4.57818e+06	154226	1.63447e+06	806244	241862
																												352388	3.36145e+06	2.29131e+07	3.76118e+06	892079	9.47236e+06
																												491703	588019	8.18464e+06	239474	4.94312e+06	1.92225e+06
																												4.07403e+06	893151	127189	3.24066e+06	1.15605e+07	2.64952e+06
																												86513.9	1.26913e+06	3.54728e+06	467880	4.32115e+06	2.20444e+06
																												1.0878e+07	7185650	5.13891e+06	301761	304897	447276
																												1.31587e+06	2.12398e+06	1.58168e+06	286553	1.35001e+07	1.68649e+06
																												242765	4.89823e+06	176572	1.74829e+06	72830.9	6.01338e+06
																												180390	3.80209e+06	80271.1	3.5037e+06	1.5024e+06	750829
																												611714	3.48961e+06	9.1191e+06	1.33339e+06	9.23872e+06	2.27759e+06
																												1.00587e+06	1.48498e+06	1.88343e+06	2.1281e+06	56779.8	19373
																												1.1889e+06	898571	177860	37051.8	999292	219226
																												648969	531228	473743	1.23298e+06	18546.5	393834
																												1.16793e+07	2.52546e+06	23055.9	38344.6	30249	3.25682e+06
																												3.01371e+06	112245	84670.4	345383	598910	739699
																												8.45747e+06	98315.9	2.39232e+06	7.12253e+06	1.85659e+06	711917
																												513442	1.73433e+06	1.58151e+06	338792	851703	410246
																												3.23512e+07	1.95078e+06	562594	898939	8.27915e+06	1.98073e+06
																												1.04788e+06	1.47437e+07	1.06124e+06	1.09008e+07	5.23629e+06	36281.6
																												5.24091e+06	1.51599e+07	424532	3.79856e+06	5.36724e+06	68447
																												1.00417e+06	143764	547724	90006.7	107709	5.33098e+06
																												67789.3	2.32838e+07	2.73827e+06	757088	1.64897e+06	4.24734e+06
																												703986	86831.7	605098	810689	261324	250131
																												4.07078e+06	1.85646e+06	1.0988e+06	740218	4.83895e+06	228761
																												2.80647e+06	3.57087e+06	6.2788e+06	1.80198e+06	354576	2.10302e+06
																												7.61732e+06	1.82514e+06	832870	4.88569e+06	2.21498e+06	1.30199e+06
																												300597	2.48526e+06	368393	24346.4	1.0605e+06	419792
																												130565	61246.8	553147	2.14425e+06	5.56337e+06	19454.5
																												513514	144199	2.63426e+06	1.85862e+06	918698	893331
																												1.1248e+06	4.20611e+06	1.1549e+06	1.284e+06	3.8491e+06	5.61519e+06
																												176930	125168	3.71388e+06	2.53095e+06	31230.7	68324.8
																												414539	1.80696e+06	9.18991e+06	43081.5	240179	2.90302e+06
																												576246	1.0114e+06	973035	683330	448567	678229
																												103583	1130989	687318	791394	810346	2.49001e+06
																												3.42497e+06	390506	627032	265741	83687.6	76895.5
																												9.33599e+06	5.57599e+06	233213	964565	5.24915e+06	437024
																												246419	2.10974e+06	151386	115573	6.44082e+06	4.23364e+06
																												115517	2.63908e+06	1.72321e+06	1.28821e+06	1.08665e+07	319799
																												3.38138e+07	1.44511e+06	3.85219e+06	128521	4.11441e+06	118070
																												2.99346e+06	3.10076e+07	1.28835e+06	2.38453e+06	28996.2	1.67248e+06
																												3.59842e+06	835978	446165	3.75195e+06	480119	255220
																												224166	7.26133e+06	462945	629329	2.02401e+06	126580
																												54812.4	4.62952e+06	4.43254e+06	25481.3	56951.7	20013.9
																												7.75528e+06	1.09072e+06	84229.5	138053	1.50367e+06	1.54585e+06
																												504171	4.17675e+06	1.06725e+06	2.73804e+06	142358	144187
																												941795	202226	951048	134437	222330	271199
																												922212	63938.2	7.21456e+06	300424	554873	499936
																												1.80322e+06	3.35791e+06	207505	150978	1.87523e+06	23935
																												6.47643e+06	7657.83	2.2983e+06	1.49184e+06	4.08732e+06	205143
																												4.48168e+06	5.63655e+06	135326	1.04085e+06	8.36551e+06	416911
																												2.79447e+06	212860	7.27894e+06	1.84685e+06	8.14251e+06	316215
																												4.23938e+06	536953	361055	3.90198e+06	129704	642098
																												1.43397e+06	3.29777e+06	713614	397058	5.50085e+06	1.00051e+06
																												6.3043e+06	1.31952e+06	1.8065e+07	140014	17663.3	1.29523e+06
																												442719	9141.24	57962.5	430532	1.0328e+06	8021.21
																												546947	2.41304e+06	46331.8	17926.7	5.98091e+06	463196
																												307845	1.69345e+06	2.97741e+06	159258	1.35175e+06	7.97529e+06
																												3.68587e+06	1.5153e+06	4.6581e+06	518398	4.51373e+06	1.83284e+07
																												936916	3.14007e+06	3.43179e+06	1.26992e+06	1.07391e+07	153411
																												5.54933e+06	61347.5	1.36033e+06	958622	98325	1.49845e+06
																												1.50751e+06	1.8258e+06	2.79601e+06	216166	19697.9	1.22327e+06
																												426041	5.36747e+06	3.64806e+06	210372	1.19585e+06	695475
																												1.60092e+06	5.50216e+06	7.83233e+06	346336	5.3087e+06	153957
																												11257.4	1.37892e+06	37912.8	1.10572e+06	300152	8.90786e+06
																												3.89493e+06	3.01366e+06	5.51086e+06	151191	146254	598555
																												1.91347e+06	2.29211e+06	688301	187249	1.65955e+06	1.94294e+06
																												1.29431e+07	5.4411e+06	9.50445e+06	2.14894e+06	260311	2.69541e+06
																												98940	4.79587e+06	95324.9	7.313e+06	405360	6.17191e+06
																												2.24333e+06	2.17378e+06	472257	48543.2	2.80644e+06	324570
																												134503	81258.1	133471	262626	198692	4.09969e+06
																												7.69846e+06	2.53903e+06	540328	139980	121274	1.63574e+06
																												4.4463e+06	7.69642e+06	674302	366878	2.20069e+06	676749
																												2.32972e+07	1.60813e+06	2.8542e+06	487893	1.98347e+06	103572
																												112364	20586.2	2.70229e+06	651446	5.22711e+06	3.206e+06
																												4.7138e+06	859970	217412	4.14605e+06	1.16314e+06	1.9247e+06
																												1.12743e+06	10210.2	5.43211e+06	1.49093e+06	41494.7	2.87707e+07
																												1.21077e+07	132432	6.6417e+06	129607	3.43244e+06	764881
																												2.11909e+07	3.24206e+06	730598	293497	276785	3.81945e+06
																												2.41592e+06	224527	531130	867178	857099	891997
																												2.50945e+06	1.12307e+06	6.29662e+06	2.18776e+06	1.34472e+06	56368.6
																												3.60044e+06	1.34717e+06	514807	4.25785e+06	4.5567e+06	484456
																												558799	893718	9.29419e+06	354382	262629	8.21135e+06
																												2.6531e+06	3.30027e+06	2.58136e+06	1.79159e+06	327507	1.85675e+06
																												2.7613e+06	1.18589e+06	239311	1.55405e+06	264551	1.54175e+06
																												748816	515261	1.06042e+07	184790	1.16668e+06	2.13483e+06
																												22463.3	2.26021e+06	1.00213e+07	354696	3.25848e+06	361557
																												6.0303e+06	2.14208e+06	8.91853e+06	1.07919e+06	1.15768e+06	1.29808e+07
																												1.70931e+07	12063.6	2.04215e+06	385375	874779	2.06917e+06
																												9.81734e+06	103521	3.5087e+06	974814	307140	1.04438e+06
																												2.12195e+06	640297	412239	1.75401e+06	1.76658e+06	8553.61
																												162260	1.89565e+06	1.01363e+07	1.88085e+06	8.87653e+06	882170
																												4.66791e+06	7.53766e+06	5.14379e+06	1.62237e+06	3.3852e+06	643200
																												9.63808e+06	584296	323301	73302.9	46566.3	374132
																												304682	2.28831e+06	2.9937e+06	246286	4.39703e+06	62540.3
																												7.57246e+06	2.54568e+06	45718	36011.1	755041	2.03451e+06
																												4.4412e+06	640400	210736	176861	2.39601e+06	285724
																												6.54509e+06	159459	3.38453e+06	1.82201e+06	1.71149e+06	107905
																												4.86446e+06	1.6705e+06	729975	622960	778794	1.96217e+06
																												1.27961e+06	1.46444e+07	3.06024e+06	105499	1.09162e+06	129717
																												1.07987e+06	52163.8	796064	167992	1.17635e+06	1.98854e+06
																												5.61872e+06	2.7252e+06	3.46778e+06	2.28081e+06	152726	214238
																												5561135	290524	5.42673e+06	393329	2.72123e+06	1.73082e+07
																												1.93123e+07	1.83024e+06	447488	222834	547969	1.06169e+06
																												3.23285e+06	61631.2	54840.1	5.36487e+06	4.20864e+06	682748
																												2.30581e+06	1.20521e+07	217041	397413	1.80269e+06	786698
																												3.29038e+06	477186	369662	37667.9	7.86427e+06	522725
																												40350.1	2.63177e+06	7.39688e+06	433845	1.58382e+06	1.0447e+07
																												3.82465e+06	325057	569938	1.32191e+06	1.20839e+06	914042
																												2.02084e+07	607829	1.42421e+06	49537.9	11377.4	6.88087e+06
																												679984	1.55775e+06	1.34502e+06	993969	4.7113e+06	81007.7
																												118635	2.29607e+06	8.26667e+06	1.79195e+06	609021	156101
																												1.96119e+06	3.82056e+06	942290	140835	54706.9	1.41199e+06
																												276583	225302	1.49102e+06	936310	1.60972e+06	2.36714e+06
																												299975	2.59223e+06	987480	52550.3	557787	2.5171e+06
																												1.74018e+06	63019.8	5.33358e+06	10252.4	2.0458e+06	1.22453e+06
																												750569	2.96724e+06	228211	232806	3.22243e+07	685916
																												3.70806e+06	182594	2.79905e+06	724852	1.03052e+06	2.60517e+06
																												2.29098e+06	79686.1	1.87116e+06	108034	199624	695142
																												5.65278e+06	2.87333e+06	1.04036e+07	138291	256241	280754
																												9.60048e+06	2.96459e+06	345825	117426	328119	245072
																												1.24396e+06	176891	3.29151e+06	195309	2.18074e+06	489585
																												736546	5.91367e+06	413769	89539.1	78206.8	151153
																												4.86571e+06	748227	6.29212e+06	157165	5518.55	536998
																												3.755e+06	796543	653981	135506	19412	457418
																												310456	244594	1.339e+06	6.87159e+06	374653	1.42298e+06
																												6792587	1.17862e+07	1.30959e+06	1.02201e+06	5.1098e+06	22784.1
																												3.99829e+06	400933	5.14838e+06	1.31029e+06	173058	26712.4
																												466885	5.12969e+06	107746	443819	1.34639e+06	241400
																												2.22355e+06	2.03858e+06	644297	297662	653314	4.50851e+06
																												974562	3.76718e+06	966045	401067	9.13634e+06	22206.5
																												532050	5.13938e+06	58596.3	1.38533e+06	349705	34649.9
																												2.23567e+06	2.69247e+06	1.57645e+06	260718	9.10234e+06	719830
																												7.00322e+06	8.25101e+06	2.6947e+06	5.51712e+06	1.43403e+06	1.55952e+06
																												837320	1.35721e+07	217979	100563	37751.4	79755.8
																												2.36334e+06	8.47673e+06	1.39042e+06	27987.7	153548	363575
																												1.56705e+07	374663	1.1062e+06	300691	358609	2.23381e+06
																												520113	1.92176e+06	15552.7	743760	1.56176e+06	7.26499e+06
																												42486.3	946306	901058	2.11709e+06	884652	7.41289e+06
																												1.9463e+06	2.1796e+06	1.27455e+06	229611	1.28108e+06	4.32593e+06
																												2.51562e+06	494196	5.20341e+06	302471	578446	59170.3
																												771321	115660	1.25582e+06	544937	1.60706e+06	336756
																												165182	1256856	685216	341430	410262	3.77327e+06
																												2.4413e+06	1.05778e+06	242567	1.38475e+06	48271.3	5.18128e+06
																												3.41507e+06	2.18305e+06	413104	269950	10029	657300
																												1.00959e+07	32692.9	9602.53	459410	1.56978e+06	69613.2
																												4.27644e+06	3.71989e+06	263686	5.85663e+06	805777	319399
																												1.10432e+07	4.93014e+06	150160	104696	1.12347e+06	3.01717e+06
																												5.63461e+06	450683	1.15484e+07	276529	6.90136e+06	760069
																												1.09461e+06	2.74691e+06	5.77565e+06	1.18523e+06	52814.8	1.31376e+06
																												76910.5	730431	52890	841412	685741	92188.3
																												1.32004e+06	5.24177e+06	1.16762e+06	311309	276115	906974
																												3.33723e+06	3.48529e+06	57696	676289	244450	91482.7
																												95553.5	1.28245e+06	1.47543e+07	1.59204e+06	45861.8	1.37648e+06
																												1.08514e+06	1.53025e+06	2.28036e+06	781902	4.96165e+06	46085.7
																												1.79647e+06	872582	4.56916e+06	83188.6	155378	9766.81
																												1.79744e+07	1.60193e+06	5.33898e+06	2.38644e+06	1.48953e+07	236919
																												3.72794e+06	142442	328562	112311	372658	28033.2
																												8.29096e+06	21102.8	3.74677e+06	652063	3.43763e+07	3.38654e+06
																												1.57446e+06	2.61012e+06	287376	8149.62	1.97168e+06	2.34303e+06
																												1.08624e+06	427031	166300	1.13688e+06	9.76547e+06	1.32255e+06
																												104637	426142	1.75795e+06	1.27128e+06	1.26727e+06	366574
																												3.08865e+06	824851	664259	155363	161904	914941
																												621535	529407	355521	1.15009e+06	17035.3	20244.9
																												46462.7	161252	563637	80590.5	2.16658e+06	2.04427e+06
																												4.47541e+06	752471	6.82594e+06	299693	667641	103133
																												5.26814e+06	1.73244e+07	8.40052e+06	1.19742e+06	32194.5	39996.8
																												1.47204e+06	30830.4	1.29954e+06	8.44255e+06	86550.4	379256
																												3.84889e+06	5.19722e+06	239906	274555	784595	8758.9
																												766842	1.54947e+06	3.10394e+06	586078	2.33085e+06	1.49988e+06
																												174271	2.34962e+06	220463	97403.6	1.42388e+06	446683
																												11419.4	3.61884e+06	694162	1.11289e+06	32190.2	922685
																												1.18174e+06	6.28321e+06	381716	9292.12	314386	1.00152e+06
																												9.66487e+06	69991.8	219238	933575	792648	1.74234e+06
																												846732	7.06342e+06	82915.9	113823	1.86441e+07	7.90935e+06
																												259767	886323	335959	1.01853e+06	2.83942e+06	1.04547e+06
																												6.01259e+06	188403	4.39109e+06	159210	1.77026e+06	2.09431e+07
																												3.91254e+06	1.13026e+06	214540	218236	2.89036e+07	6.48828e+06
																												3.01291e+07	98219.6	3.60633e+06	465556	1.79615e+06	939477
																												171282	2.42244e+06	465891	791936	570244	410788
																												1647681	25867.3	2.92985e+06	111885	5.84313e+06	4.3339e+06
																												1.60482e+06	1.38446e+06	4.28149e+06	2.13234e+06	378604	2.89186e+06
																												3.82927e+06	245890	899497	820628	760323	1.80041e+06
																												1.48219e+06	912727	500440	555617	9.93215e+06	859056
																												2.78527e+06	2.29002e+06	168085	1.70762e+06	10297.4	513886
																												1.81127e+06	3.96312e+06	3.95586e+06	527193	61188	6.77884e+06
																												570904	149039	423574	939095	1.01777e+07	1.70177e+07
																												1.6695e+06	2.40891e+06	2.51607e+06	486503	9.54458e+06	216461
																												1.25536e+06	2.00254e+06	6.03993e+06	8.09618e+06	1.12707e+07	238606
																												812445	859346	139302	468846	1.6332e+07	7.27578e+07
																												9962	3.41835e+06	4.6537e+06	420073	2.05289e+06	1.65118e+06
																												2.21054e+06	1.47617e+07	668535	22695.4	12534.5	5.79705e+06
																												1.84674e+06	1.80503e+06	861155	347167	3.85366e+06	8.7069e+06
																												1.6007e+06	2.63309e+06	3.30217e+06	361867	6.0833e+06	3.82255e+06
																												1.44776e+07	379831	3.38467e+06	3.94691e+06	1.37741e+07	546849
																												524049	3.26537e+06	2.38172e+06	870220	7.61197e+06	34179
																												1.30315e+06	222259	1.01503e+07	1.23256e+07	2.69155e+06	189656
																												210792	1.15016e+07	1.28724e+06	456243	3.00531e+06	572742
																												1.22286e+06	2.14438e+06	1.70346e+06	3.27163e+06	1.56525e+06	6078.36
																												301745	2.1125e+06	1.0537e+06	232219	511028	1.41465e+06
																												1.53221e+07	1.86313e+06	410720	1.4821e+06	4.29607e+06	6.739e+07
																												2.98927e+07	1.21418e+07	352399	229365	733489	3.48785e+07
																												5.62672e+06	1.05477e+07	5.52572e+06	433349	7.74698e+06	883970
																												2.99856e+06	1.32025e+06	1.18764e+06	170814	2.03934e+06	380200
																												1.59457e+06	5.33492e+06	308716	660759	3.15547e+06	33902.8
																												227340	111778	496154	683069	1.63896e+06	16944.4
																												2.44364e+07	531360	4.38487e+06	1.1107e+06	1.22405e+07	110672
																												3.9282e+07	1.54281e+06	64144.5	238055	1.91215e+07	790500
																												3.64096e+06	2.61596e+06	57325.6	257364	2.00298e+07	1.39384e+07
																												501182	1.42039e+06	4.15564e+06	2.6486e+06	2.86366e+07	46662.8
																												348015	1.33288e+06	104757	1523708	4.20929e+06	417549
																												270336	2.1459e+06	1.36455e+06	78531.6	972138	43934.9
																												2.92592e+06	143940	2.07071e+06	460465	36226.9	399780
																												9.23479e+06	1.55586e+07	72214	401233	557708	8.30685e+06
																												4.52933e+06	729732	820786	2.77069e+06	690928	131638
																												185624	571140	474525	135246	2.15258e+07	1.12719e+06
																												660913	7.14192e+06	5.64798e+06	698951	570612	107745
																												512726	2.90025e+06	1.12325e+06	617903	4.43253e+06	1.4223e+06
																												196816	1.14806e+06	568119	769926	6.46728e+06	594311
																												2.16458e+06	863120	335253	408028	40730.2	574685
																												1.53829e+07	3.028e+06	2.6491e+06	1.22855e+06	8.93864e+06	2.06157e+06
																												113822	3.1278e+06	810317	2.91962e+06	3.39375e+06	26064.4
																												3.24362e+06	432837	640853	118683	6.5128e+06	1.50782e+07
																												118483	2.57699e+06	831962	342597	9.17889e+06	793784
																												1.65835e+07	1.17018e+06	5.6296e+06	942690	128109	1.44801e+06
																												495148	7.09948e+06	11104.9	1.31594e+06	38257.4	4.68918e+06
																												503960	1.08154e+06	1.24782e+06	47467.1	9.10049e+06	815882
																												2.35808e+06	4.21584e+06	207006	95328.4	347454	405994
																												1.36453e+06	46223.2	12715.1	209848	6.3006e+06	520284
																												1.14301e+07	1.4661e+06	984451	30368.5	52369.8	2.67543e+06
																												356679	4.46647e+06	57031.7	4763.34	268758	381091
																												242051	663307	8.58913e+06	431500	1.793e+07	99047.2
																												8.25938e+06	2.55119e+06	2.68483e+06	134206	374080	394579
																												2.10446e+06	80909.4	20515.5	1.42703e+06	1.12867e+06	167705
																												4.17707e+06	1.64741e+07	64880.8	1.92017e+06	2.40677e+06	171748
																												295259	6.04666e+06	2.29492e+06	2.80224e+06	3.67852e+06	1.74652e+06
																												1.68263e+06	1.41574e+06	464708	485308	7.05822e+06	5.59403e+06
																												2.01593e+06	23611.4	23548.5	5.35407e+06	7.20853e+06	987039
																												2.52822e+06	2.55745e+06	4.15374e+06	110554	2.00435e+07	195846
																												1.54855e+06	1.40027e+06	4.51765e+06	229453	5.84731e+06	57932
																												1.11597e+07	1.92069e+06	105145	282476	4.01268e+06	223351
																												2.72464e+06	4.8288e+06	534267	186786	48780	37760.2
																												5.09417e+06	4.97646e+06	283976	2.27941e+06	9.77064e+06	6.79081e+06
																												3.78221e+06	772504	192900	435120	2.61934e+06	23691.6
																												2.50517e+06	484217	1.24068e+06	41045.7	30540.4	1.97997e+06
																												3.20475e+06	713036	666482	84477.5	138352	1.91838e+06
																												523743	4.75588e+06	1.50319e+06	70640.5	9.61637e+07	114951
																												1.54385e+06	2.52729e+06	935505	38690.7	2.02306e+06	4.04538e+06
																												13961.3	1.40125e+07	52438.6	26411.7	157432	1.07894e+06
																												3.66998e+06	105699	258673	2.24871e+06	1.0191e+07	9.8758e+06
																												378485	1.7238e+06	192152	495090	676330	3.12912e+06
																												2.25418e+06	1.25353e+06	100462	848758	11662.2	30743.4
																												338103	556039	2.3118e+06	3.18752e+06	1.2248e+06	641901
																												7.46018e+06	926587	4.25932e+06	583416	2.60444e+06	2.62076e+07
																												4.75882e+06	6.05336e+06	217619	2.00369e+06	43713.3	1.85384e+06
																												425325	416787	3.36992e+06	639650	7.69176e+06	142522
																												1.88093e+06	1.71738e+06	4.10707e+06	818319	4.37225e+06	1.28709e+06
																												1.11541e+06	2.57313e+06	69141.6	2.37804e+06	25627.6	327384
																												2.38894e+06	2.46248e+07	2.22506e+06	2.17602e+06	154916	2.69668e+06
																												1.52033e+06	2.87094e+06	1.21829e+06	251917	5.15817e+06	260558
																												8.82622e+06	4.67276e+06	700907	648948	185222	28161.4
																												2.08487e+06	5890914	1.44348e+06	4.2753e+06	51842.3	1.58171e+06
																												3.82266e+06	6.73488e+06	125872	1.04795e+06	4.52863e+06	237089
																												2.74164e+06	2.54656e+06	2.40285e+06	230345	8647.18	2.2586e+06
																												1.31351e+06	323353	22368.1	465030	3.83285e+06	525728
																												122128	3.4107e+06	1.59275e+06	1.24469e+06	53154.4	1.03866e+07
																												1.54455e+06	2.28176e+06	553567	1.04369e+07	502490	1.05388e+06
																												670746	247495	731377	468518	1.49233e+07	71109.8
																												1.10055e+07	721310	488462	2.07595e+06	31186.2	10100.9
																												100236	128265	965834	894639	992961	2.03505e+06
																												5.36511e+06	1.36869e+06	3.46172e+06	26574.3	10633.7	4.20899e+06
																												39300.8	1.71091e+06	293318	786022	31799.6	527572
																												361309	8.13359e+06	2.17183e+06	993866	475923	403643
																												6.89753e+06	7.37579e+06	282210	243390	3.34073e+06	67327.2
																												2.1721e+06	1.65306e+06	50413.3	1.22084e+06	64349.8	14066170
																												3.71256e+06	5.55695e+06	2.31211e+06	34278.7	2.04055e+06	4.43038e+06
																												2.94007e+06	1.29392e+06	394902	274501	1.05524e+07	751843
																												1.23019e+06	3.37914e+06	724347	126903	2.3111e+06	2.44701e+06
																												4.99164e+06	60859.9	4.26544e+06	1.27761e+06	1.32336e+07	2.47792e+06
																												1.63402e+06	2.0815e+06	2.13067e+06	582730	3.85477e+06	3.1324e+06
																												234307	521093	2.5922e+06	85202.4	2.57238e+06	3.47468e+06
																												1.78503e+06	921450	617758	425429	128484	16162.6
																												301324	4.67147e+06	2469813	1.63948e+06	5.69355e+06	2.88727e+06
																												1.08467e+07	644712	4.2583e+06	72606.2	44828.8	321415
[truncated: 15,185 more rows]

## Sheet: Figure 7
Figure 7
[truncated: 20 more rows]

## Sheet: Figure 8
Figure 8
[truncated: 13 more rows]

## Sheet: Figure 9
Figure 9
[truncated: 11 more rows]

## Sheet: Supplementary Figure 1
Supplementary Figure 1
[truncated: 14 more rows]

[truncated: 10 more sheets: Supplementary Figure 2, Supplementary Figure 3, Supplementary Figure 4, Supplementary Figure 5, Supplementary Figure 6, Supplementary Figure 7, Supplementary Figure 8, Supplementary Figure 9, Supplementary Figure 10, Supplementary Figure 11]
